# Supplementary material for: Multivariate analysis of roadway multi-fatality crashes using association rules mining and rules graph structures: A case study in China
Source: PLoS One. 2022 Oct 27;17(10):e0276817. doi: 10.1371/journal.pone.0276817 (PMC9612542; doi:10.1371/journal.pone.0276817)
Supplement: S1 Table — (CSV) [file pone.0276817.s001.csv]

severity_1	severity_2	Vehicle_Type=Passenger_Car	Vehicle_Type=Truck_Involvoled	Vehicle_Type=Bus_Involoved	Crash_Unit=1	Crash_Unit=2	Crash_Unit≥3	Season=Spring	Season=Summer	Season=Autumn	Season=Winter	Terrain=Mountainous	Terrain=Plain	Road_segment=Curve	Road_segment=Uphill	Road_segment=Downhill	Road_segment=Down-curve	Road_segment=Up-curve	Road_segment=stright_segment	Road_segment=Intersection	Road_Structure=brige/tunnel	Cruve_Radius=Large	Cruve_Radius=Moderate	Cruve_Radius=Small	Grade≤4%	Grade>4%	Day=Weekend	Day=Workday	Time_Period=Small_Hours	Time_Period=Morning	Time_Period=Afternoon	Time_Period=Night	Damage=Head-on	Damage=Rear-End	Damage=Angle	Damage=Sideswipe	Damage=object	Location=Roadside	Location=barrier/shoulder	Location=On_Roadway	Light=Daylight	Light=Dark_with_light	Light=Dark_without_light	Weather=Rain	Weather=Snow/Frog	visibility2	Crash_Type=Skidding	Crash_Type=Rollover/overturn	Crash_Type=Falling/Immersion
	1			1		1				1		1					1						1			1	1			1			1					1			1			1		1
1			1				1		1				1						1									1				1		1						1		1
1		1				1			1				1						1								1				1				1					1	1
1				1		1		1				1							1							1	1			1				1						1	1
1		1				1		1					1			1												1			1			1						1	1			1		1	1
1			1				1		1				1						1								1		1							1				1		1
	1	1				1				1			1						1		1							1			1		1				1		1		1			1		1	1
1			1			1			1				1						1									1	1					1				1				1						1
	1			1		1		1					1			1									1		1				1					1		1			1							1
	1		1	1		1			1			1					1					1			1			1		1				1			1		1		1			1
1				1	1			1					1	1								1						1		1							1		1		1
1			1				1	1				1				1									1		1					1		1						1		1				1
1			1			1		1				1							1									1			1		1							1	1			1			1
	1						1		1			1				1									1		1		1					1				1					1
	1		1				1		1			1					1				1		1		1		1		1					1				1					1	1		1		1	1
1			1			1			1			1						1				1			1		1		1					1			1		1				1
1			1				1				1	1					1						1		1			1				1	1							1	1			1	1	1
1		1				1		1				1		1									1					1				1	1							1		1		1		1
1		1			1						1		1			1									1			1		1								1			1						1		1
1			1			1			1			1					1					1			1			1	1					1						1			1
1		1				1				1		1				1										1	1				1			1				1			1							1
1			1			1			1				1			1				1					1		1				1				1					1	1
1			1				1			1			1						1									1	1					1						1			1
1			1			1		1				1							1	1								1				1			1					1	1
	1			1	1				1			1					1						1			1		1			1							1			1			1			1	1
1		1				1			1			1						1				1			1			1		1			1							1	1			1
1				1		1		1					1						1								1				1		1							1	1
1			1			1				1		1		1									1				1				1		1							1	1
1			1			1		1					1						1									1		1				1						1	1
	1	1				1					1	1							1	1								1		1					1					1	1
	1			1		1		1				1					1							1		1	1				1				1					1	1			1			1
1		1				1		1					1						1	1								1		1					1					1	1
	1		1			1		1					1						1									1			1			1				1			1							1
	1		1			1				1			1						1								1			1					1					1	1							1
1			1				1			1			1		1					1					1			1		1					1					1			1
	1	1					1	1				1					1							1		1		1		1					1					1	1							1
1		1			1						1	1					1							1	1			1		1								1			1				1		1	1
1			1			1		1				1					1						1			1	1			1			1							1	1
1		1				1			1			1							1							1	1				1		1							1	1			1			1
1		1				1			1				1						1									1				1		1						1			1
1			1				1	1					1				1						1		1			1		1				1						1		1
1			1				1				1		1			1									1		1				1			1						1	1
1			1			1					1	1					1						1			1		1				1	1							1			1					1
1				1	1			1				1					1				1	1			1		1		1									1					1	1			1	1
1			1			1			1			1					1					1			1		1					1		1						1		1
1			1			1		1				1							1	1								1	1				1							1			1
1			1			1			1			1					1				1		1		1		1			1				1						1			1
1		1				1			1			1							1							1		1		1				1						1	1			1			1
	1			1	1						1	1					1							1		1	1				1							1			1				1				1
1					1					1		1					1			1				1		1		1				1					1	1					1
1			1			1					1	1							1									1	1				1							1			1
1		1				1		1					1		1										1			1				1		1						1			1
1		1			1				1				1						1									1	1								1		1			1
1		1			1						1		1	1									1					1	1									1					1					1
1				1			1	1					1						1									1				1		1			1	1					1	1
1			1			1		1				1					1							1	1		1				1			1						1	1
1			1				1		1				1						1								1				1			1						1	1			1
1		1				1			1				1						1		1							1				1		1			1		1				1				1	1
1		1			1				1				1						1								1				1							1			1							1
	1		1			1		1					1						1	1								1		1			1							1	1
1				1		1				1			1						1									1		1				1			1	1			1
1			1			1				1			1						1									1	1					1						1		1
1			1			1					1		1			1										1		1	1					1						1			1
1			1	1		1					1		1						1									1				1		1						1			1	1
1		1					1			1			1						1								1					1		1						1			1
	1			1		1		1					1				1				1			1		1	1				1			1				1			1							1
	1	1			1			1				1					1							1		1		1			1							1			1							1	1
	1		1				1			1			1	1								1						1		1				1			1	1			1
1			1			1			1				1						1	1								1			1				1			1			1							1
1			1	1			1	1					1						1	1								1			1			1						1	1
1		1				1					1		1						1	1							1			1			1							1	1			1
1		1				1					1		1				1					1			1		1				1		1							1	1
	1		1			1			1			1					1						1			1		1	1				1				1	1					1
	1	1			1					1		1					1							1	1			1				1						1				1		1					1
	1			1	1				1			1					1							1		1	1					1						1					1	1		1	1		1
1			1			1		1					1						1								1				1		1							1	1
1			1			1					1		1						1									1		1				1						1	1
1			1				1				1		1				1					1			1		1			1					1					1	1
1				1			1				1		1			1									1			1		1			1				1		1		1
1			1			1				1			1		1						1				1			1	1					1						1		1
	1	1				1					1		1		1										1		1			1			1					1			1			1			1
1			1			1			1				1		1										1			1		1				1						1			1		1	1
1			1				1			1			1						1									1			1		1							1	1							1
1			1				1		1				1						1									1				1		1						1			1	1
1			1			1			1				1						1									1	1					1						1		1
1			1			1			1				1						1									1	1					1						1			1
1			1			1			1				1						1								1			1				1						1	1
1			1		1			1					1						1		1						1					1					1	1					1
1			1			1				1			1						1									1	1					1						1			1
1			1		1				1				1						1									1	1											1		1
1			1				1			1			1						1									1	1					1						1			1	1		1
1				1			1			1			1						1									1		1				1						1	1
1			1		1					1			1						1								1		1											1		1
1			1			1			1				1						1									1	1					1						1		1						1
1			1			1				1			1						1								1			1					1					1	1							1
1			1			1			1				1						1									1				1	1							1			1
1		1			1				1				1				1			1				1		1	1				1							1			1							1
	1			1	1				1				1						1		1							1				1						1					1					1
	1		1				1			1			1						1		1							1		1			1					1			1			1		1	1	1
	1		1	1		1					1		1				1							1		1		1			1			1						1	1			1			1
1			1			1				1			1						1									1	1					1						1			1
	1		1				1		1			1				1									1		1		1					1						1			1
	1		1	1			1		1				1						1	1								1		1			1					1			1							1
1			1			1			1				1						1									1		1				1			1		1		1
	1			1	1						1	1					1						1			1		1										1					1	1			1		1
1		1			1					1			1				1						1			1		1										1				1			1	1	1	1
	1		1		1			1				1					1							1		1		1			1							1			1							1
1		1				1					1	1					1							1	1			1			1		1							1	1
	1			1		1			1			1				1									1			1	1					1				1					1						1
	1		1		1			1				1					1							1		1		1		1								1			1			1				1
1		1			1				1				1				1						1			1	1					1						1					1					1
	1	1			1				1			1					1							1		1		1			1							1			1			1		1		1
	1		1			1		1					1						1		1							1				1	1							1			1
	1		1				1				1	1				1										1		1				1		1						1		1		1
	1		1			1		1				1		1									1					1		1			1					1			1			1				1
1			1			1					1		1						1	1								1			1		1							1	1
1			1			1		1					1						1	1							1				1		1							1	1
1			1				1	1					1						1									1				1		1						1			1
	1			1	1			1				1					1						1			1		1				1						1					1						1
1			1	1		1		1					1						1	1								1			1		1							1	1
	1		1	1			1			1		1					1				1	1			1			1	1					1			1		1				1					1
	1			1	1				1				1						1									1		1								1			1			1		1	1	1
	1			1	1						1		1						1								1			1								1			1							1
	1		1	1		1			1				1	1									1					1			1				1			1			1							1
1			1			1		1					1						1								1			1				1						1	1
1				1	1				1				1						1									1		1								1			1			1			1	1
1				1		1		1					1						1								1		1						1		1		1			1					1	1
	1			1		1		1					1						1								1		1					1				1				1			1	1		1
1				1		1				1			1			1										1		1				1		1				1			1			1				1
1				1	1			1					1						1									1			1							1			1			1		1	1	1
	1			1		1		1					1						1									1		1				1				1			1							1
	1		1				1			1			1						1									1		1			1							1			1		1	1
1			1			1					1	1							1							1		1	1				1							1		1
1			1			1					1	1							1								1					1		1						1			1	1		1
1			1			1			1			1					1							1	1			1			1		1							1	1						1
1			1			1					1		1						1									1	1					1						1			1
	1			1	1				1				1						1									1			1								1		1			1			1	1
	1			1		1		1					1			1					1				1			1				1			1			1					1					1
	1		1	1		1			1			1				1									1		1				1		1							1	1			1
1				1	1					1		1							1							1		1		1							1	1			1				1		1	1
1			1			1			1				1						1									1	1					1						1			1
1			1				1	1					1						1									1	1					1						1			1	1		1
1		1				1			1				1						1								1			1				1						1	1
1			1			1		1					1						1									1		1					1					1	1							1
1				1		1					1		1	1										1				1			1		1							1	1						1	1
1			1	1		1		1				1				1										1		1					1					1			1			1
	1			1	1			1				1		1										1				1			1							1			1			1			1		1
	1			1	1					1			1				1							1		1	1		1									1					1		1		1		1
	1			1		1		1				1		1									1					1		1			1					1			1			1				1
	1		1	1			1				1	1					1							1		1		1				1		1						1			1	1
	1	1			1			1				1					1							1		1		1			1							1			1							1
	1		1			1			1			1				1									1		1				1		1							1	1			1		1
	1			1	1						1	1					1						1		1			1		1								1			1				1		1	1
	1		1			1				1			1		1										1			1				1	1							1	1
	1		1				1			1			1						1									1		1				1						1	1				1	1
1			1			1				1			1						1	1								1				1	1							1			1
1			1			1		1					1						1									1	1					1			1		1			1
	1		1				1				1		1						1									1		1				1						1	1				1	1
	1		1	1		1		1					1						1									1		1			1							1			1
	1		1			1					1		1						1									1	1					1						1			1	1
	1		1			1					1		1						1		1						1		1				1							1			1	1
	1		1			1					1		1						1									1				1		1						1			1
	1		1	1		1				1			1						1	1								1	1						1					1			1	1			1	1
	1		1			1			1				1						1									1			1		1				1		1		1
	1		1				1	1					1						1								1		1					1						1			1
	1			1	1					1		1					1				1			1		1		1		1								1			1						1	1
	1			1		1			1				1						1									1			1		1					1			1			1				1
1			1		1					1		1						1						1		1		1			1							1			1			1			1		1
	1		1		1			1				1					1							1		1		1		1								1			1			1		1			1
1			1		1				1			1					1							1		1	1					1						1				1							1
1		1				1					1	1		1										1				1			1		1							1	1						1
	1		1			1		1				1							1		1							1				1	1					1					1
	1			1	1			1				1			1										1		1					1						1				1						1
1		1			1				1				1						1								1			1										1	1			1			1	1
	1			1	1						1	1						1						1		1		1		1								1			1				1		1		1
	1		1			1				1			1						1									1	1				1							1			1
	1		1		1				1			1					1							1		1		1				1						1					1				1	1
1			1			1		1					1						1								1				1		1							1	1
	1			1	1			1					1						1									1		1										1	1
1				1		1		1					1			1										1		1				1	1							1			1
1				1		1			1			1							1		1						1			1			1					1			1
1			1			1			1			1							1									1	1				1							1		1
	1			1	1			1				1					1							1	1			1			1							1			1						1		1
	1			1		1			1			1					1						1			1	1				1		1					1			1							1
1		1				1		1					1	1									1				1					1	1							1		1		1
1			1			1				1			1						1		1							1		1				1						1	1
1				1		1			1			1					1							1	1		1				1		1							1	1			1
1			1				1	1					1						1								1				1		1							1	1
1						1		1					1						1								1					1	1							1			1	1
	1		1	1		1					1		1						1									1	1					1						1		1
1			1			1				1			1						1									1		1				1						1			1
1			1			1					1	1					1							1		1		1		1			1							1	1							1
	1	1				1					1	1					1						1		1		1				1		1					1			1			1		1		1	1
1		1				1				1			1						1								1			1				1						1	1
1		1					1			1			1	1								1						1			1				1					1	1
1					1						1		1						1									1	1											1			1
	1			1			1	1					1	1								1					1			1				1				1				1						1
	1			1		1				1			1						1								1			1				1						1	1
1		1				1				1			1	1						1			1					1				1			1					1			1
1				1		1		1					1						1									1		1										1	1
1							1			1			1						1									1				1								1			1
1		1				1			1				1						1								1			1										1	1
1		1			1					1			1						1	1								1		1										1	1
1		1			1				1				1						1	1								1		1										1	1
1		1				1			1				1						1	1								1			1				1					1	1
1		1					1	1					1						1									1			1									1	1
	1			1		1			1				1						1	1							1				1				1					1	1
1		1			1				1				1						1									1			1									1	1
1		1				1		1					1						1									1			1									1	1
1		1			1				1				1	1								1					1				1									1	1
1		1					1	1					1						1									1				1								1		1
1		1				1		1					1	1								1					1					1		1						1	1
1				1		1					1		1						1									1	1											1		1			1	1	1
1		1			1						1		1						1								1					1								1			1
1		1			1					1		1		1								1						1			1							1			1
1		1			1				1				1						1									1			1									1	1
	1			1		1		1					1						1									1			1		1					1			1			1				1
1			1			1					1		1						1									1		1				1						1			1	1		1
1			1			1					1		1						1								1		1					1						1			1
1				1		1		1					1						1	1								1			1			1						1	1
1		1					1	1					1	1								1						1		1					1					1	1			1		1		1
1			1			1					1		1						1									1				1		1						1			1
1				1		1		1					1						1									1		1				1						1	1
1			1		1					1			1		1										1		1		1									1	1			1		1		1
	1			1	1			1					1	1								1					1					1						1	1				1
	1		1				1		1				1				1						1		1		1				1									1	1							1
	1			1	1				1			1					1						1		1			1		1								1	1				1	1			1		1
	1			1	1			1				1							1							1		1	1									1					1	1		1	1		1
	1			1	1						1	1						1						1	1	1	1					1						1					1	1			1		1
	1			1		1		1				1					1							1		1		1		1								1			1
	1			1	1			1				1					1							1		1		1		1								1			1								1
	1			1	1			1				1					1							1		1	1				1							1			1							1
	1	1			1			1				1					1							1		1		1			1							1			1								1
	1	1			1			1				1					1							1		1	1					1						1					1					1
	1			1	1			1				1				1					1					1		1		1								1			1			1		1			1
	1			1	1					1		1			1										1			1		1								1			1			1				1
	1			1	1					1		1					1							1		1		1			1							1			1							1
	1			1	1					1		1					1						1			1		1			1							1			1			1					1
	1		1			1				1		1							1									1				1	1				1	1					1
	1		1	1		1				1			1			1									1			1				1		1				1					1
	1			1		1				1			1						1									1		1			1					1			1
	1			1	1						1	1							1									1		1								1			1			1		1	1		1
	1			1	1						1	1					1						1			1		1			1							1			1			1			1		1
	1	1			1						1		1						1		1						1				1							1			1			1		1
	1		1	1			1	1				1					1						1			1	1			1								1			1			1		1		1
	1			1	1			1				1					1				1		1			1		1				1						1			1							1
	1			1		1		1				1							1								1				1							1			1						1	1
	1			1	1			1					1				1					1			1		1			1								1			1			1		1
	1			1		1		1				1							1							1		1			1		1							1	1
	1			1			1	1					1						1	1								1			1		1					1			1							1
	1			1		1		1				1				1									1		1				1				1			1			1			1		1
	1		1		1			1				1					1						1			1		1			1							1			1								1
	1		1	1			1	1					1						1								1		1				1					1					1
	1	1				1		1					1						1								1		1				1							1			1
	1			1		1		1				1				1									1			1	1						1		1		1			1
	1			1	1				1				1					1				1			1		1			1								1			1			1				1
	1			1		1			1				1				1					1			1			1	1				1							1		1
	1			1	1				1			1		1									1				1			1								1			1								1
	1			1	1				1			1					1						1		1		1				1							1			1			1					1
	1			1			1		1			1					1						1		1		1				1		1							1	1
	1		1	1		1			1			1					1							1	1		1			1			1							1	1
	1			1	1				1			1						1					1		1		1				1							1			1			1				1
	1			1			1		1				1						1								1				1			1						1	1
1			1			1			1			1					1						1		1			1				1		1				1					1	1				1
	1		1			1				1			1			1									1			1			1		1							1	1
	1			1		1				1			1			1									1			1			1		1					1			1			1		1
	1			1	1					1		1						1					1		1			1			1							1	1		1							1
	1	1			1					1		1					1						1			1	1				1							1			1							1
	1			1		1				1			1						1	1							1			1				1						1	1				1	1
	1			1	1					1			1			1					1				1		1		1									1	1				1					1
	1	1					1			1			1						1		1							1		1				1						1	1							1
	1			1	1					1		1					1						1		1			1		1								1					1					1
	1			1		1				1			1						1	1								1				1			1					1			1
	1			1	1					1		1					1						1		1		1				1							1			1							1
	1			1		1				1			1	1								1						1			1			1				1			1								1
	1			1	1			1				1							1									1			1							1			1			1		1	1	1
	1			1		1		1					1				1						1			1		1			1				1					1	1			1
	1			1		1		1					1						1								1			1					1			1				1
	1			1	1				1			1					1						1		1		1			1								1			1								1
	1			1	1				1			1			1						1				1			1			1							1			1								1
1		1			1						1		1	1								1						1		1								1					1		1	1		1
1		1				1					1		1						1									1			1			1						1	1
1			1			1					1	1					1						1		1		1					1			1					1			1		1	1		1
	1	1				1					1	1					1						1		1			1			1		1							1	1			1
1		1			1						1		1						1	1								1				1					1			1			1
1			1				1				1		1						1									1	1				1							1			1		1	1
1		1					1				1	1				1									1		1					1		1						1		1		1
	1			1		1					1	1				1									1			1		1			1					1				1		1		1
1			1			1					1		1						1	1							1			1			1					1			1
	1		1				1				1		1						1								1			1				1						1	1				1	1
	1			1	1						1	1					1						1		1			1		1								1	1		1								1
	1			1	1						1	1				1									1			1				1						1					1					1
	1			1		1					1		1		1										1			1			1		1					1			1						1
1				1		1					1	1		1									1					1			1				1			1			1				1		1	1
1		1					1				1		1			1									1		1				1			1						1	1				1	1	1
	1			1			1				1		1						1									1	1				1					1				1
	1			1	1						1	1					1						1		1			1			1							1			1							1
	1	1				1					1		1		1										1			1				1	1					1					1
	1			1	1						1	1					1						1			1		1			1							1	1		1							1
1		1			1						1	1					1						1			1		1			1							1			1				1	1	1	1
1		1			1						1	1				1										1	1				1							1			1							1
1					1			1				1					1					1				1		1			1							1			1			1				1
1			1			1		1				1					1					1			1			1			1		1							1	1
1			1			1					1		1						1									1			1				1					1	1
	1			1	1				1			1					1						1		1			1			1							1	1		1			1		1	1	1
1			1			1				1			1		1										1			1	1					1						1		1
1		1				1				1			1						1								1				1		1							1	1
	1			1		1				1			1		1										1		1				1			1						1	1
1		1					1			1		1				1										1		1		1				1						1		1			1	1	1
1			1			1					1	1					1						1			1		1		1				1						1	1
1		1					1				1	1				1										1		1				1		1						1			1	1
	1			1		1			1				1	1								1						1	1						1					1			1
1			1			1					1	1				1										1		1			1				1					1	1
	1	1				1				1			1						1									1				1	1							1		1
1		1					1	1					1						1	1								1		1					1					1	1
	1		1	1			1			1		1				1									1			1		1				1						1	1				1	1
1		1					1	1				1				1					1					1		1				1		1						1	1
1		1					1	1				1							1		1						1					1		1						1			1
1			1				1	1				1					1						1		1		1				1		1					1			1
	1		1				1			1			1						1									1			1			1				1			1
1		1				1				1		1					1					1			1		1			1			1					1			1			1		1		1
1		1					1	1				1				1									1		1				1			1						1	1			1
1			1				1				1		1						1								1					1		1						1		1
1			1			1					1	1					1						1		1			1			1		1				1	1			1			1			1
1			1			1				1			1						1								1					1			1					1			1
1			1			1		1					1						1	1								1	1				1							1			1
	1		1				1	1					1			1									1			1		1			1							1	1
	1		1				1				1		1			1									1		1			1				1						1	1
1		1			1						1		1						1									1	1								1			1		1
1		1				1			1				1						1									1	1						1			1					1	1				1
	1			1			1	1					1						1								1		1				1					1				1			1	1
	1	1					1			1			1		1										1			1		1				1						1	1				1	1
1				1	1				1				1	1								1						1			1							1			1							1
	1	1				1			1				1			1									1		1			1				1						1	1
	1	1					1	1					1			1									1		1					1	1							1			1
1				1		1			1				1						1	1							1					1			1					1			1
	1	1				1					1		1						1	1								1		1					1					1	1
	1	1					1			1			1						1								1		1				1					1					1	1				1
1			1			1				1			1			1									1		1			1				1						1		1
	1		1			1				1			1	1								1						1	1					1				1					1	1
	1		1				1			1			1		1										1			1	1					1						1			1
1				1		1					1		1						1	1								1		1				1				1			1				1	1	1	1
1			1			1		1					1			1									1			1	1					1						1			1
	1			1			1		1			1				1									1			1		1				1			1	1			1							1
1		1					1			1			1		1										1			1		1				1						1	1
1				1	1				1				1						1								1			1							1	1			1
1				1	1						1		1						1		1							1			1									1	1			1				1
	1	1				1		1					1						1									1		1			1							1	1			1		1
	1			1		1				1			1						1		1							1				1		1						1			1					1
	1		1			1		1					1	1									1				1		1				1				1	1				1
	1		1				1				1		1				1					1			1		1		1					1						1			1
	1			1			1		1				1		1										1			1		1				1						1	1							1
1			1			1					1		1			1									1			1	1				1							1		1
1			1			1				1			1		1										1			1	1					1						1			1
1		1					1		1				1			1									1		1				1			1						1	1
	1		1				1				1		1			1									1			1				1		1						1			1
1			1			1		1					1		1										1			1	1					1						1			1
1				1		1			1				1						1									1	1					1						1		1
	1			1		1		1				1					1				1			1		1		1				1	1					1				1						1
1		1				1			1				1						1									1		1				1						1	1
1		1			1			1				1					1						1			1		1		1								1			1							1
1		1					1	1				1				1									1			1				1		1						1		1
1		1					1		1			1							1									1				1		1						1			1
1		1					1		1			1					1							1		1		1			1		1					1			1						1	1
1			1		1					1		1					1						1			1	1			1								1			1						1	1
1		1					1			1		1				1										1	1					1	1							1	1			1			1	1
1		1				1					1	1					1							1		1		1		1				1				1			1						1	1
1			1				1				1	1							1							1		1	1					1						1			1
	1			1	1						1		1						1									1				1						1					1					1
	1			1	1				1			1						1						1		1		1			1							1			1			1		1			1
	1			1		1				1		1							1	1							1			1			1							1			1
	1			1		1		1					1						1								1				1		1				1	1			1
1				1		1					1		1						1									1		1			1							1	1				1	1
1				1	1						1		1						1									1		1								1			1				1		1	1
	1		1				1				1		1			1					1				1			1			1			1			1	1			1				1	1	1
	1		1			1				1			1	1						1			1					1		1					1					1	1							1
1		1					1		1			1							1									1				1		1						1			1
1		1					1				1		1						1	1							1		1						1			1					1
1			1			1			1				1						1	1								1	1						1					1			1
1			1				1				1	1			1										1			1		1					1					1	1				1	1	1
1			1		1			1				1			1										1		1		1									1					1					1
1		1			1					1		1						1						1		1	1		1									1					1					1
1		1			1					1		1					1					1				1		1	1									1					1					1
1		1				1				1		1				1									1		1					1	1							1	1
	1		1			1					1	1				1									1			1	1					1						1		1		1
	1			1	1			1				1					1						1			1		1		1								1			1			1					1
	1					1		1				1							1		1						1				1			1						1	1
1		1					1				1		1						1									1			1			1						1	1
1			1				1		1				1						1									1				1		1			1	1				1		1		1
1		1					1	1				1				1										1		1				1		1				1				1						1
	1		1			1					1	1					1							1		1	1					1	1					1					1		1	1		1
1			1				1	1				1				1									1			1		1			1							1	1
1			1			1			1				1						1								1		1					1						1			1	1
1			1			1		1				1				1									1			1				1		1						1	1			1
	1		1				1			1		1				1										1	1					1		1						1			1
1			1			1		1				1				1									1			1		1			1							1	1
1			1			1		1				1				1					1				1			1				1		1						1			1
1			1			1					1	1				1									1			1			1		1							1	1			1			1
1			1			1				1		1					1							1		1	1								1					1			1	1			1
1			1			1			1			1					1						1		1		1				1		1							1	1			1
1		1				1					1	1					1							1	1		1					1		1						1		1
	1			1	1			1				1					1						1			1	1				1							1			1			1			1		1
1			1			1		1				1					1						1		1			1					1							1			1	1			1
1				1		1					1	1							1									1		1			1							1	1
	1		1				1			1		1							1							1		1			1		1							1	1			1			1
	1			1	1			1				1					1						1			1		1	1									1					1	1			1		1
	1		1	1		1				1		1				1									1		1					1	1					1					1					1
	1			1	1				1			1		1							1		1					1			1							1			1			1		1			1
	1		1	1		1			1			1					1							1		1		1		1					1			1			1			1					1
	1	1			1						1	1					1							1		1		1		1								1			1							1
	1		1		1			1				1					1							1		1	1				1							1			1						1	1
	1		1			1			1			1					1						1			1	1				1		1					1			1							1
	1			1			1	1				1					1							1	1			1	1					1			1		1				1	1				1
	1			1			1	1				1					1							1		1		1		1								1			1							1
	1			1	1			1				1					1						1		1			1	1									1					1		1		1	1
	1			1	1						1	1					1							1		1		1				1						1				1					1		1
	1			1		1					1	1						1						1		1		1			1				1			1			1								1
	1			1	1						1	1						1						1		1	1			1								1			1								1
	1	1			1						1	1						1						1		1		1			1							1			1								1
	1	1			1				1			1					1							1		1	1			1								1			1			1			1	1
	1		1	1		1			1				1						1									1		1			1				1		1		1
	1	1			1					1		1					1							1		1		1		1								1			1			1				1
	1		1			1				1		1					1							1		1	1			1			1					1					1					1	1
	1			1	1			1				1					1						1		1			1				1						1				1						1
	1		1				1	1				1						1					1		1			1				1	1				1		1				1					1
	1		1			1		1				1					1						1		1			1				1		1						1		1
	1	1			1			1				1				1					1				1			1		1								1			1			1					1
	1		1	1		1		1					1	1									1					1			1		1					1			1			1
	1						1	1					1						1		1							1		1					1					1		1
	1		1	1			1		1				1			1									1			1			1			1						1	1			1				1
1		1				1				1			1						1	1							1					1	1							1			1	1
	1		1				1			1			1						1									1		1				1						1	1				1	1
	1		1			1				1		1					1							1		1	1			1			1							1		1					1
1			1				1		1			1					1							1		1		1			1		1							1	1
1				1			1	1				1					1						1			1		1				1	1							1		1		1
	1		1			1					1		1						1								1				1		1							1	1			1
1		1				1					1		1						1									1	1						1					1		1					1
1			1			1				1			1						1								1				1		1							1	1
1			1	1		1				1			1						1								1		1					1						1		1		1			1
1				1		1				1			1						1									1				1	1							1	1
1			1			1					1		1	1									1					1	1				1							1			1
1				1		1			1				1						1									1		1				1			1	1			1
1			1			1			1				1						1									1				1								1			1
1			1			1				1			1						1									1		1				1				1					1					1
	1			1	1						1		1						1		1						1					1							1				1		1	1	1	1
1			1			1		1					1			1										1		1			1		1							1	1
1			1			1		1					1						1									1		1			1							1		1		1
1			1			1					1		1						1		1						1		1				1							1			1
1		1				1					1		1			1				1					1		1			1					1					1	1
1		1				1					1		1						1									1	1					1				1				1					1
	1		1				1				1		1						1								1			1					1					1		1
1			1				1				1		1						1	1								1			1				1					1	1
1			1			1					1		1						1								1		1				1							1			1
1			1			1					1		1						1									1				1		1						1			1
1			1				1		1				1						1									1	1					1						1			1
1			1			1			1				1						1									1		1			1							1	1
1			1	1		1				1			1			1					1				1			1		1				1						1	1			1
	1	1			1						1	1		1										1				1		1								1				1			1	1	1		1
1			1			1					1	1				1									1			1			1		1							1	1			1			1
1			1				1				1		1						1								1					1		1						1			1
1			1	1			1		1				1						1								1			1			1							1	1			1			1
1			1			1		1					1						1	1								1		1					1					1		1
1			1			1		1					1						1									1	1					1						1		1
1			1			1					1		1						1								1		1					1						1			1
1		1			1					1		1					1							1		1	1			1								1			1								1
1			1			1		1				1					1							1	1			1			1				1					1	1			1			1
1			1			1				1		1					1						1		1			1		1			1							1	1			1			1
	1		1			1				1			1	1								1					1			1					1			1			1							1
1			1	1		1			1			1							1							1		1	1					1						1			1	1
1			1				1		1				1						1									1			1		1					1			1			1
1							1		1			1							1		1							1	1					1						1			1	1
1			1			1					1		1			1									1			1				1		1						1		1
1			1			1			1				1						1	1								1		1			1							1	1							1
	1			1	1						1	1					1							1		1	1					1						1			1						1		1
1			1	1		1					1		1			1										1		1				1	1				1	1				1
	1			1	1				1			1					1						1		1			1			1							1			1			1		1	1		1
1						1		1					1				1					1			1		1					1				1				1		1
1			1			1			1				1						1									1			1			1						1	1
1			1			1				1			1	1									1					1			1				1					1	1
1			1			1					1		1						1								1				1			1						1	1			1
1		1				1					1		1				1						1		1			1				1	1					1			1			1				1
1		1			1			1					1	1									1				1				1							1			1							1
	1		1				1	1					1						1									1				1		1						1			1	1
1			1			1			1			1					1							1	1			1						1				1					1						1
1		1				1			1				1						1								1		1					1						1			1
1		1				1			1			1		1										1				1		1			1							1	1			1
1		1				1					1	1		1										1				1		1					1					1	1
1			1			1		1				1							1									1	1					1				1					1	1				1
1			1			1			1			1							1									1				1	1							1			1
1			1		1			1				1					1							1	1		1				1							1			1							1
1				1			1	1				1					1							1		1		1			1		1							1	1			1		1	1
	1		1				1			1			1						1									1		1				1						1			1		1	1
	1	1				1					1		1						1									1		1			1							1	1
1			1			1			1			1					1							1	1			1			1		1							1	1
1		1				1					1	1		1										1			1				1		1							1	1
1			1			1					1	1					1							1	1			1			1		1							1	1
1			1		1				1			1					1							1		1		1			1							1			1							1
1		1				1				1		1					1				1			1	1			1			1				1			1			1			1					1
	1		1			1					1	1					1						1		1		1		1				1							1		1		1
1			1			1					1	1					1						1		1			1			1		1							1	1			1
1		1			1			1				1		1									1					1	1									1				1		1		1			1
1		1			1				1			1							1									1	1								1	1					1
1		1			1				1			1					1							1		1		1				1						1					1						1
1		1				1					1	1						1					1		1			1			1		1							1	1
1			1		1						1	1				1										1		1			1							1			1							1
1			1			1					1	1				1									1			1			1		1							1	1							1
1			1				1				1		1						1									1				1		1						1			1						1
1			1			1		1				1					1							1	1			1		1			1							1	1			1		1	1
1			1			1				1		1		1									1				1				1		1							1	1			1
1			1			1				1		1		1										1				1			1		1					1			1							1
1			1			1				1		1					1			1			1		1		1					1			1			1				1		1		1		1
1		1				1					1	1					1					1			1		1				1		1				1		1		1
1			1			1		1					1						1								1					1	1							1			1
1			1	1			1			1			1						1	1								1		1			1					1			1			1					1
	1		1			1				1		1					1							1	1			1		1				1						1		1
1		1				1				1			1						1									1		1				1						1	1
1			1			1				1		1		1									1					1			1			1						1	1
1		1				1					1		1						1									1		1				1				1			1
	1			1	1						1	1					1							1		1		1		1								1			1								1
1			1	1		1			1				1		1										1			1		1				1						1	1
1			1			1					1	1		1										1				1			1		1							1	1							1
1		1				1			1				1						1									1		1			1							1		1					1
1				1		1					1		1	1								1						1	1							1	1	1					1	1		1	1	1
1			1				1			1			1						1	1								1			1		1					1			1			1			1
1			1			1				1			1						1									1				1	1				1	1					1					1
	1		1			1					1	1		1										1			1		1				1							1			1
1			1	1		1		1				1		1							1		1					1				1			1			1			1					1			1
1			1				1			1		1				1										1		1			1			1						1	1
1				1		1					1	1		1										1				1			1		1							1	1
1			1				1		1				1			1				1					1		1				1				1					1	1
1			1			1		1				1						1					1		1		1			1			1							1	1							1
1			1			1		1				1					1							1		1	1					1	1					1					1				1		1
1		1				1				1		1					1						1		1			1				1		1					1			1						1
1			1			1		1				1							1								1		1					1						1			1	1
1			1			1		1				1						1					1		1		1				1			1						1	1
1			1		1				1			1					1							1		1	1				1									1	1							1	1
1			1			1		1				1					1					1			1			1		1				1				1			1			1				1
	1			1	1			1					1						1		1							1		1								1				1		1				1
1			1			1				1			1						1									1		1				1						1	1
1			1				1				1		1						1								1					1	1							1		1		1
1			1			1				1			1						1									1	1					1						1		1		1
	1		1			1		1					1						1									1				1			1					1			1
1			1			1					1		1						1									1		1			1							1	1			1			1	1
	1					1					1		1		1											1		1				1	1				1		1			1						1
1			1				1			1		1							1		1						1				1			1						1	1			1				1
1			1				1	1				1					1							1		1		1		1			1							1	1
	1			1	1			1				1				1					1				1		1				1						1	1			1			1				1
1			1			1				1		1						1					1		1		1		1					1						1			1	1
	1		1				1			1		1					1							1		1		1			1		1					1			1							1
	1		1	1			1			1		1							1							1		1		1				1						1	1
1			1			1				1			1						1									1				1	1							1	1
1						1				1		1							1									1				1		1				1			1			1					1
1			1				1		1			1					1							1		1		1			1			1				1			1							1
1		1				1			1			1			1										1			1				1		1						1			1
1			1				1		1				1						1								1							1						1	1			1
1			1			1				1		1					1				1	1			1			1				1		1						1			1
1			1				1			1		1				1									1			1				1		1						1		1
1			1			1				1		1				1										1		1		1				1						1	1
1			1			1		1				1					1							1		1		1				1						1				1							1
1			1				1	1				1					1					1			1		1		1					1						1			1	1
1			1			1					1	1							1							1		1				1		1						1			1	1			1
1			1				1				1		1						1								1		1					1						1			1
	1			1			1		1				1	1								1					1		1					1						1			1
	1		1			1					1	1					1							1	1			1			1		1					1			1						1		1
1				1		1				1		1							1									1	1				1							1		1
1					1			1				1					1						1		1			1	1											1		1						1
1			1	1		1		1				1					1						1		1			1		1			1							1	1
1			1			1		1				1					1						1		1			1				1	1							1		1
1			1				1				1		1			1					1				1			1		1				1						1	1				1	1	1
1			1				1		1			1					1						1			1		1		1				1						1	1
1			1				1				1		1						1									1				1		1						1			1		1		1
1			1				1				1		1						1									1				1		1						1			1		1		1
	1		1				1		1				1						1								1		1					1						1			1	1
	1		1		1			1				1					1							1	1			1		1								1					1					1
1			1			1					1		1						1	1								1	1				1							1		1		1
1			1			1			1				1		1										1		1			1				1						1	1
1			1			1		1				1							1		1						1				1			1						1	1
1			1			1		1				1					1							1		1		1			1			1						1	1
1			1			1			1			1							1									1	1				1							1			1	1
1			1			1			1				1						1									1	1					1						1			1
1				1	1			1				1		1							1		1				1		1									1					1				1	1
1			1				1				1	1							1							1		1			1			1						1	1
1			1			1				1			1	1								1					1			1				1						1			1
1		1			1						1	1							1							1	1			1							1		1		1							1
1			1				1		1			1							1							1		1	1				1					1					1
1			1				1	1				1							1									1			1			1						1	1			1
1			1				1				1	1					1						1			1		1		1				1						1	1			1
1				1	1						1	1					1						1		1			1	1								1		1			1		1				1
1		1				1		1				1		1										1			1				1		1							1	1			1
1			1				1	1				1							1		1							1			1			1			1		1		1						1	1
1				1	1				1			1					1							1	1			1			1							1			1			1			1	1
	1		1			1			1			1					1							1		1		1			1		1							1	1
1			1		1				1			1				1					1				1			1				1								1	1
1			1			1				1		1							1							1	1			1			1					1			1
1			1			1				1		1							1	1							1				1		1							1	1
1				1		1		1				1					1					1			1			1				1				1	1		1				1	1		1	1	1
1		1			1					1		1					1					1				1		1				1					1		1				1					1
1			1	1		1		1				1							1		1							1	1					1						1			1
1			1		1				1			1					1							1		1		1				1						1					1					1	1
1		1				1					1	1							1							1		1				1		1						1		1
1			1			1		1				1							1	1								1			1				1					1	1			1
1			1				1				1	1					1							1		1		1				1	1							1			1	1				1
1			1			1			1			1					1						1		1		1				1		1							1	1
1			1			1		1					1						1									1				1		1						1			1	1
1			1	1			1	1				1					1						1			1	1			1			1					1				1		1				1
1			1			1			1			1					1							1		1	1					1	1				1		1			1		1		1		1
1			1			1		1				1					1							1	1			1		1					1			1			1			1			1		1
1			1			1				1		1		1										1			1			1			1					1			1								1
1			1			1				1		1							1		1						1			1			1							1	1
1			1			1			1				1						1									1	1				1							1			1
1			1			1					1		1						1	1							1			1			1							1			1
1			1			1				1			1						1									1	1					1						1			1
1			1			1					1		1						1	1								1		1					1					1	1						1
1		1				1				1		1					1							1		1		1		1			1							1	1
1			1			1		1				1					1							1		1	1				1							1			1			1			1		1
1			1			1			1			1							1							1		1	1				1							1		1
	1			1	1					1		1					1				1			1		1		1		1								1					1				1		1
1		1			1						1	1					1							1		1		1			1							1			1						1		1
	1		1	1		1			1				1						1								1		1					1						1			1
1		1			1					1		1					1							1		1		1		1								1			1								1
1			1				1	1				1					1						1			1		1				1		1						1		1		1
1			1			1			1				1			1										1		1				1	1							1			1
	1		1				1			1		1						1						1	1		1			1			1					1			1								1
1				1		1			1				1	1								1						1	1					1						1		1
1			1			1				1			1	1									1					1	1					1						1			1
	1		1				1	1				1					1							1	1		1					1	1							1			1					1
1			1			1				1			1						1									1				1		1						1			1
1			1			1				1			1						1									1			1			1						1	1
	1		1			1			1				1						1									1	1					1						1			1
	1	1			1			1				1					1							1	1			1	1									1					1				1		1
1		1				1					1		1						1	1								1		1			1							1	1			1			1
	1			1	1			1					1						1									1		1								1			1			1			1	1
1			1			1		1					1						1									1		1			1							1	1
1		1			1				1				1						1		1						1		1									1					1		1	1			1
1			1				1	1					1						1									1				1		1						1			1
1			1			1				1			1						1								1					1		1						1		1
1			1			1				1			1						1									1			1			1						1	1
1			1	1			1	1					1						1								1			1				1						1	1
1			1			1		1					1			1									1			1	1						1					1		1		1
1			1				1				1		1						1								1					1		1						1			1
1			1				1				1		1						1									1				1		1						1		1			1	1
1		1			1					1			1						1		1							1				1						1				1		1			1	1
1			1			1					1		1						1	1								1				1				1				1			1
1		1				1				1			1						1									1				1	1							1			1	1
1			1			1					1		1						1									1			1		1							1	1
1			1			1					1		1						1	1							1					1			1			1				1							1
1			1			1					1		1						1									1			1		1							1	1
	1		1				1			1			1						1									1		1				1						1			1		1	1
1			1			1			1				1						1								1					1		1						1			1
1		1				1			1				1						1								1				1				1					1	1
1			1	1		1		1					1						1									1				1		1				1				1						1
1			1				1		1				1	1						1				1				1	1					1						1		1
1		1					1	1					1						1								1				1		1				1	1			1							1
1			1				1			1			1						1									1		1			1							1	1
1		1			1						1	1		1										1				1			1							1			1			1			1		1
1			1			1					1	1			1					1						1		1	1						1					1		1
1		1			1						1		1	1									1					1				1						1					1				1		1
1		1					1	1					1			1									1		1			1				1			1		1		1
1		1				1				1			1			1									1		1				1		1							1	1
1		1					1				1		1						1								1		1					1						1		1
1		1					1				1		1			1					1				1		1		1					1				1					1						1
1		1				1					1		1				1					1			1		1			1			1					1			1								1
1			1			1					1		1						1									1	1					1						1		1
1			1	1		1			1			1		1									1					1		1			1					1			1							1
1			1	1			1				1		1						1								1			1				1						1	1				1	1
1			1			1			1				1						1									1				1	1							1			1
1			1			1			1				1			1									1			1			1		1							1	1			1
1		1					1	1					1						1									1	1				1				1		1				1	1
1				1	1						1		1						1									1			1									1	1			1			1
1			1			1		1					1						1	1							1					1			1					1			1	1
1			1				1	1					1			1									1		1					1	1					1			1			1
1			1			1					1		1						1									1			1		1							1	1
1			1			1		1					1						1									1	1					1						1		1
1			1			1					1		1						1									1	1						1					1		1
1			1			1			1				1						1									1				1		1						1			1
1			1			1					1		1						1	1								1				1			1			1					1						1
1			1			1			1				1						1									1	1				1							1			1
1			1			1				1			1	1										1			1		1				1							1		1
1			1			1			1				1						1									1		1				1			1		1				1
1		1				1		1					1						1									1			1		1							1	1
1			1				1			1			1						1									1		1				1						1		1			1	1
1						1				1			1						1	1								1				1	1					1				1						1
1	1			1		1		1					1	1									1				1				1		1							1	1							1	1
1				1		1			1			1		1									1				1		1				1							1		1						1
1				1		1				1			1						1									1			1		1							1	1
	1	1				1					1	1							1		1							1			1		1							1	1							1
1				1		1		1				1							1								1		1				1							1		1
1		1				1		1				1							1							1		1	1				1							1			1
	1	1				1		1				1		1										1			1			1			1							1	1							1
	1	1		1	1						1	1		1								1						1			1						1	1			1								1
1				1		1					1		1						1	1								1	1						1					1			1					1
1		1			1			1					1						1									1				1					1		1			1					1
1		1				1			1			1		1						1			1				1				1				1					1	1
1			1			1			1			1				1				1						1	1			1					1					1	1
1				1		1		1					1						1									1	1				1							1		1					1
1							1		1				1						1									1	1				1							1		1
1		1			1			1					1						1								1		1								1	1				1							1
1						1			1				1						1									1			1		1							1	1
1		1				1				1			1						1								1		1				1							1			1
	1		1				1	1				1			1										1		1				1					1				1	1				1	1
	1		1				1				1	1		1										1			1				1					1				1	1							1
1				1		1		1					1						1	1							1					1		1						1		1						1
1		1				1			1				1						1		1							1	1				1							1			1
1		1				1			1			1					1						1		1		1			1			1							1	1								1
1		1				1				1			1		1											1		1				1	1							1		1
1			1			1				1			1						1								1				1				1					1		1						1
1			1	1			1	1				1		1										1			1			1				1						1	1							1
1				1		1			1				1						1									1			1		1							1	1
	1			1			1		1			1					1							1	1			1			1						1		1		1							1	1
	1			1		1				1			1						1								1				1		1							1	1
1				1		1					1		1						1								1				1						1		1		1							1
1				1		1					1	1							1								1					1	1							1	1
	1		1			1		1				1		1								1					1				1			1						1	1			1		1
1				1		1				1			1						1									1				1	1							1		1
1				1		1			1				1						1	1							1					1			1					1	1							1
	1	1			1				1				1						1								1		1									1				1					1	1
1				1		1					1	1					1			1				1		1		1		1					1					1	1								1
1		1			1					1		1		1								1					1			1								1			1			1		1	1	1	1
	1			1		1					1		1						1									1	1				1							1		1
1				1		1			1			1		1									1					1		1					1					1	1						1
1			1				1	1					1						1								1		1						1					1		1					1
	1	1			1						1	1							1							1		1	1								1		1				1					1
1		1			1			1					1		1											1	1					1					1	1					1				1	1
1				1		1		1				1					1						1		1		1					1			1					1		1							1
1				1			1		1				1						1		1							1			1		1							1	1
1		1				1			1			1							1	1							1				1				1					1	1
	1	1				1			1			1							1							1	1		1				1							1		1
	1		1	1		1			1			1		1									1				1		1				1							1		1
1			1				1	1				1		1								1					1				1		1							1	1
	1	1			1			1					1						1								1					1								1	1						1	1
1		1				1				1		1							1								1			1					1					1	1						1
1				1		1		1				1				1									1			1				1	1							1		1						1
1		1			1				1				1						1								1					1					1	1				1					1	1	1
	1			1			1				1		1						1									1			1			1						1	1							1
	1		1			1			1			1				1									1			1				1		1						1	1			1			1
	1			1			1				1		1						1									1		1				1						1	1				1	1
1				1			1				1	1				1				1					1		1				1						1		1				1	1		1
	1			1			1		1				1						1		1						1					1	1							1	1
1			1	1			1	1				1							1									1			1		1							1	1						1
	1		1			1			1			1							1								1			1			1					1			1
1		1			1				1			1							1							1		1			1							1			1						1	1
1		1				1			1			1							1							1		1			1		1							1	1
	1		1				1			1		1							1									1		1				1						1	1							1
1		1			1				1				1						1	1								1	1								1	1				1
1		1			1					1		1		1										1				1	1								1	1				1							1
1						1			1			1					1			1			1		1		1					1		1						1			1						1
	1	1				1				1			1						1									1				1	1							1			1	1		1
	1	1			1						1		1						1								1			1							1	1			1
1				1		1		1				1				1									1		1		1				1							1			1
1		1			1					1		1				1										1	1		1								1		1				1
1		1				1					1	1					1				1		1		1		1					1	1							1		1							1
1				1		1		1					1						1									1		1			1							1	1			1		1	1	1
1		1				1		1				1					1						1		1			1				1	1							1		1		1		1			1
1			1			1				1			1						1									1	1				1							1		1					1	1
	1	1			1			1				1				1										1		1			1						1	1			1						1	1
1				1		1		1					1						1	1							1					1		1						1			1
1			1	1		1		1				1		1										1				1	1					1						1		1
1				1		1		1				1			1											1		1				1	1							1		1						1
1			1				1		1				1						1		1						1				1									1	1			1		1	1
	1			1		1		1				1							1									1		1			1							1	1
	1		1	1			1		1				1						1									1		1						1				1	1
	1			1	1				1			1			1										1		1		1								1	1					1						1
1				1			1		1				1						1		1						1				1			1						1	1
1				1		1				1			1						1	1								1	1						1					1			1					1
1		1				1				1		1		1							1			1			1				1		1							1	1							1
1				1		1				1		1						1						1	1		1				1						1		1		1			1		1	1
	1			1	1					1		1							1								1			1								1			1							1
	1		1	1		1		1				1					1					1			1		1					1		1						1	1			1		1		1	1
1			1			1				1		1		1										1			1			1				1						1	1				1	1
1			1			1		1				1				1				1					1		1		1						1					1		1						1
1		1			1						1		1			1										1	1					1					1	1					1				1		1
1			1				1			1			1						1								1					1		1						1			1
	1						1			1			1						1								1				1		1							1	1
	1			1		1				1			1						1								1				1		1							1	1
1		1				1					1	1							1							1	1					1	1							1			1
1		1			1			1				1							1		1						1				1									1	1			1		1		1	1
1					1					1		1							1							1		1			1						1	1			1						1		1
	1	1				1				1			1						1								1					1	1							1		1						1
1		1			1					1		1							1								1		1								1		1				1				1	1
	1	1				1					1		1						1									1	1				1							1		1
1		1			1			1					1						1								1				1							1			1			1		1		1
1				1		1		1					1						1		1						1				1		1							1	1							1
1				1		1			1				1						1								1			1					1					1	1
	1			1		1		1					1						1									1				1			1					1		1					1	1
	1			1		1			1			1				1				1					1			1		1					1					1	1							1
1				1	1					1			1						1								1					1					1		1			1
1		1			1				1			1		1									1				1					1					1		1		1						1	1
1				1			1		1				1						1	1							1					1			1					1			1
1		1					1			1			1						1	1							1					1					1	1				1
	1						1				1	1							1								1				1						1		1		1							1
1		1			1						1		1						1									1				1					1	1					1						1
1			1	1		1		1				1		1										1				1	1											1		1		1		1	1
	1		1	1			1		1				1						1								1				1			1						1	1
1			1				1	1					1						1								1				1			1						1	1
1				1		1		1					1						1	1							1					1			1					1	1
	1	1				1		1					1						1								1					1	1							1		1
1				1			1	1				1		1						1			1					1				1		1						1	1
	1			1			1	1				1		1						1				1			1				1						1			1	1
	1	1				1		1					1						1									1				1			1					1	1
1		1				1			1				1						1	1								1			1				1					1	1							1
1		1				1			1				1						1								1			1			1							1	1
1				1			1		1				1						1								1		1					1						1			1	1		1
1				1			1			1			1		1						1				1		1			1			1							1	1
	1			1			1			1			1						1	1							1					1		1						1		1
1		1				1					1	1					1							1		1	1				1		1							1	1							1	1
1				1		1			1			1		1						1				1			1				1				1					1	1
1		1			1			1				1		1									1				1		1									1				1						1	1
	1		1				1		1			1						1					1			1		1				1		1						1		1
1			1	1		1				1		1		1								1					1				1		1							1	1
1		1				1					1		1						1								1				1		1							1	1							1
1			1				1		1				1						1									1				1	1							1	1
1		1				1				1			1						1									1	1				1							1			1
	1	1					1				1		1						1	1							1				1		1							1	1						1
	1	1				1			1			1		1										1				1			1		1							1	1						1
1		1			1			1				1		1								1						1			1						1	1			1			1		1		1
1				1		1			1				1						1									1	1				1							1		1
	1	1				1			1			1				1				1						1	1				1				1					1	1							1
	1			1		1				1			1						1									1		1			1							1	1						1
1			1				1			1		1					1						1			1	1				1			1						1	1								1
1		1			1					1		1					1					1			1		1			1							1		1			1							1
1			1	1		1					1		1						1								1			1					1					1	1						1
1		1				1		1				1				1										1		1		1					1					1	1						1
	1			1			1	1				1							1							1		1			1		1							1	1							1
1		1				1			1			1				1									1			1				1	1							1		1
1		1			1				1				1						1									1	1								1	1				1			1	1			1
1			1			1					1	1		1							1		1				1		1					1						1		1
	1		1	1		1			1			1							1							1	1				1		1							1	1
	1		1				1				1		1						1								1			1				1						1	1
1		1				1		1					1						1								1					1	1							1		1
	1		1				1			1		1					1				1		1		1		1				1			1						1	1								1
1				1		1				1			1						1	1							1					1			1					1			1				1
1		1			1						1	1				1									1		1		1								1	1					1
1		1				1		1					1						1									1				1	1							1		1
	1	1				1			1			1		1										1			1			1			1							1	1
	1		1	1		1			1				1						1	1							1			1					1					1	1
1			1			1		1					1						1								1			1			1							1	1			1
1				1			1				1		1						1									1		1			1							1	1			1		1	1	1
1		1					1				1	1				1				1					1			1	1						1					1			1
1				1	1						1		1						1								1		1								1	1				1							1
	1	1				1			1			1		1								1					1		1				1							1		1						1
	1			1			1		1				1						1								1					1	1							1		1						1
1		1			1					1			1						1		1							1	1								1	1				1							1
	1			1		1		1					1						1								1			1					1					1	1
	1		1	1			1	1					1						1								1			1				1						1	1						1
1		1					1	1					1						1									1				1	1							1		1						1
1			1	1		1		1				1		1									1				1			1					1					1	1						1
1		1				1		1				1		1								1					1					1	1							1		1
1				1	1			1					1						1								1			1									1		1						1	1
1				1			1		1			1				1									1		1					1				1		1				1
	1	1			1				1				1						1									1		1								1			1						1	1
1				1		1			1			1							1									1				1			1			1			1			1			1	1
1			1	1		1				1		1						1						1	1		1				1					1		1			1						1	1
	1		1				1			1		1			1											1	1			1				1				1					1
1				1		1				1		1		1									1					1		1					1			1			1			1		1	1	1
1		1					1			1		1				1					1				1		1					1				1				1			1
1				1	1					1		1		1									1				1		1								1	1					1				1		1
	1			1		1					1		1						1								1				1		1							1	1			1		1	1	1
	1		1				1			1		1							1							1	1			1							1		1		1							1
1		1			1				1				1						1	1							1				1							1			1
1				1	1					1			1						1									1	1								1	1					1					1	1
1		1					1		1				1						1								1				1						1		1		1							1
	1			1		1				1		1					1						1			1	1					1	1							1	1								1
	1		1	1		1		1				1							1								1			1			1							1	1
1		1				1			1			1							1								1		1				1							1		1						1
	1			1			1				1	1							1								1				1		1							1	1
1		1			1					1			1	1						1		1					1					1						1				1		1				1	1
1			1			1		1				1		1										1			1				1		1							1	1
1		1				1					1		1						1								1					1			1					1		1		1		1	1
1			1			1			1				1						1	1							1					1			1					1			1				1
1				1		1				1			1						1								1					1	1							1		1
1		1			1					1			1						1								1					1					1	1					1
1				1		1			1			1		1										1				1	1				1							1		1
	1		1			1				1			1		1					1						1	1			1			1							1	1							1
	1	1					1			1		1				1										1		1				1				1				1		1						1
1		1				1		1				1					1			1			1		1		1				1				1					1	1							1	1
1				1	1				1				1						1								1				1						1		1		1
1		1				1					1	1		1									1					1	1				1							1		1
1		1					1	1				1		1								1					1					1				1				1			1					1
1							1			1		1							1							1		1				1				1				1	1			1		1		1
	1			1			1			1		1							1							1	1		1							1				1		1			1	1
	1			1			1				1		1		1					1					1			1		1					1					1	1
	1	1				1		1				1		1										1				1		1							1	1			1								1
	1	1				1			1			1		1						1				1				1	1				1							1		1						1
1		1				1				1			1		1					1						1	1				1				1					1	1
1			1			1		1					1						1	1							1				1				1					1	1			1		1
1		1			1				1			1				1									1		1		1								1	1				1						1
	1		1	1			1		1				1						1								1				1			1						1	1						1
1			1			1		1				1					1							1	1		1			1			1							1	1								1
	1			1			1			1			1						1									1				1		1						1			1					1
1		1			1						1		1						1								1		1								1	1				1		1		1	1		1
1		1					1				1		1						1								1					1	1							1			1
	1			1		1		1					1						1									1	1				1							1	1
1				1		1			1				1						1	1							1			1					1					1	1
	1		1				1			1			1						1								1					1		1						1		1						1
1			1				1	1					1						1									1			1			1						1	1
1				1		1		1				1					1					1				1	1				1		1							1	1								1
	1	1			1			1					1						1								1		1								1	1					1				1
	1		1	1			1				1	1				1									1			1				1	1							1		1
	1		1				1		1				1						1								1				1			1						1	1
1				1	1				1			1		1										1				1	1								1	1					1	1		1
1				1	1						1		1						1								1			1							1	1			1				1	1		1	1
	1		1	1			1		1				1						1								1					1		1						1			1				1
	1	1				1				1		1		1										1			1				1		1					1			1						1	1
1		1				1					1		1						1								1			1			1							1	1			1		1
1		1				1		1				1		1									1				1					1	1					1				1
1				1		1		1					1						1									1				1		1						1		1
1		1					1			1			1						1								1				1				1					1	1
1		1			1						1	1		1										1			1					1					1						1	1					1
	1	1		1		1		1					1						1	1							1					1		1						1			1					1
	1	1			1					1			1						1		1							1	1													1						1	1
1		1			1					1		1				1									1		1		1								1						1				1		1
1			1				1	1				1				1									1		1			1				1				1			1
1		1			1			1				1				1										1	1				1						1				1								1
1		1				1			1			1							1							1	1					1	1					1			1			1		1	1
1				1		1				1			1						1								1					1	1							1		1
1				1		1		1				1							1							1	1			1					1			1			1			1		1	1
1			1				1	1					1		1											1	1				1			1						1	1							1
1		1			1				1				1						1								1				1						1				1								1
1		1				1			1				1						1								1		1				1							1		1					1	1
1							1		1			1		1								1						1		1			1					1			1
1		1				1				1			1						1									1			1					1				1	1
	1		1	1		1		1				1							1								1					1	1					1			1
1			1				1		1			1							1								1				1		1							1	1
	1						1		1			1							1							1	1				1									1	1			1		1
1			1				1		1			1		1									1				1					1								1		1
	1		1	1			1	1					1						1								1				1			1						1	1							1
	1	1					1			1			1						1	1								1				1	1							1			1					1
1			1			1				1		1				1				1						1	1				1				1					1	1
1		1			1					1		1				1										1		1			1						1	1			1						1
1			1			1			1			1		1									1				1				1			1						1	1
	1			1	1					1			1						1									1				1					1	1				1						1	1
	1			1		1				1			1						1									1			1		1							1	1
1		1			1						1	1		1										1			1				1						1	1			1			1		1		1
1		1				1			1				1						1								1					1	1							1		1
1		1				1				1		1				1					1					1		1				1	1							1		1
	1		1			1		1				1							1							1		1			1		1							1	1
	1			1	1				1				1		1						1				1			1				1						1				1					1	1	1
1				1	1						1		1						1									1	1								1	1				1					1		1
1				1		1			1			1		1										1				1				1	1							1	1
1		1			1						1	1					1				1			1		1		1				1					1	1				1							1
1				1		1					1		1						1									1		1					1					1		1		1		1	1
1		1				1					1		1						1								1		1				1							1		1						1
1			1				1				1		1						1								1			1				1						1	1
1				1		1		1				1			1											1		1		1			1							1	1			1		1		1
	1		1	1		1		1					1						1								1				1		1							1	1
1			1				1	1				1					1					1			1			1	1											1		1							1
1				1		1		1					1						1		1							1			1				1					1	1						1	1
	1		1				1		1				1						1	1							1				1			1						1	1							1
1		1				1			1				1						1								1		1					1						1		1
	1		1			1			1				1						1									1			1				1					1	1			1		1	1
1				1		1			1				1						1									1		1			1							1	1
	1			1		1			1				1						1									1				1	1							1			1
	1		1				1			1			1						1	1								1				1	1							1		1						1
	1	1		1	1						1	1			1						1				1		1		1								1	1				1		1		1		1
1		1				1					1	1			1										1		1			1			1					1			1
	1	1				1				1		1					1					1				1		1			1		1					1			1							1	1
1			1			1			1			1				1										1	1				1		1					1			1
1				1	1					1		1							1								1		1								1	1				1			1	1
1			1				1				1		1						1								1				1					1				1		1		1
1			1			1		1					1						1								1				1									1	1						1
1		1			1						1		1						1								1					1					1					1							1
	1			1		1		1				1		1						1				1				1			1				1			1			1							1
	1	1		1		1			1			1			1	1										1		1				1	1					1				1
	1			1		1			1			1					1						1		1		1				1		1					1			1							1	1
1				1		1					1	1							1	1								1	1						1			1				1		1		1		1
1		1				1		1				1				1									1		1			1			1							1	1
	1	1				1		1				1							1									1				1	1							1		1						1
1			1			1			1			1		1								1					1				1		1							1	1							1
	1		1			1			1				1						1	1							1			1			1							1	1							1
1				1		1			1				1						1									1		1			1							1	1
	1	1		1	1						1	1				1										1	1					1						1					1					1	1
	1			1		1			1				1						1	1								1			1			1						1	1							1
	1	1			1						1	1							1								1					1					1	1					1					1
1		1			1			1				1							1							1	1					1					1	1				1							1
1			1	1		1			1			1							1	1								1			1				1					1	1							1
1		1				1				1		1							1		1						1					1	1							1		1
1		1				1				1		1							1		1						1				1		1							1	1							1
1				1		1				1			1						1									1			1		1							1	1
1				1		1				1			1						1								1				1						1		1		1							1
1				1		1					1		1						1	1								1	1						1					1			1
1						1		1					1						1									1	1						1					1		1
1		1			1						1		1						1									1	1											1		1					1	1
1				1	1						1	1				1										1		1		1								1				1					1	1	1
	1			1		1		1					1						1									1			1				1					1	1			1		1	1
1			1			1				1			1						1								1				1		1							1	1						1
1		1				1					1	1		1										1				1	1				1							1		1
	1		1	1		1			1				1						1								1		1					1						1			1
1				1		1			1			1		1									1				1		1								1	1				1							1
	1		1	1		1				1			1						1									1	1					1						1		1					1
1		1			1					1			1						1									1	1								1	1					1				1
	1	1			1					1		1							1		1							1	1								1	1				1			1	1	1	1	1
1				1			1	1					1						1	1							1				1			1						1	1							1
1		1			1			1				1		1									1					1			1									1	1							1
1		1			1			1					1						1									1			1						1	1			1								1
	1			1		1		1				1		1									1					1				1					1		1			1					1
1			1				1		1				1						1								1			1						1				1	1
1			1	1		1			1				1						1	1								1	1				1							1			1
1		1			1				1				1						1								1			1							1	1			1							1	1
1				1		1				1		1					1			1		1				1	1					1			1					1		1						1	1
	1			1			1			1			1						1								1					1	1							1			1
	1	1			1			1					1						1		1						1					1					1		1		1						1	1
1		1				1		1				1					1						1			1	1					1			1					1		1					1		1
	1	1				1			1				1						1								1		1				1							1	1
1			1			1				1			1						1	1							1					1	1							1		1
1		1				1		1				1		1								1						1	1				1							1		1
	1		1			1			1			1							1	1							1			1					1					1	1
1				1		1			1				1						1									1			1		1							1	1
1				1		1			1				1						1									1			1		1							1	1						1	1
	1		1			1			1				1						1								1		1					1						1		1						1
1		1				1			1			1							1							1	1			1					1					1	1						1
1		1				1					1	1		1									1					1				1	1							1		1		1		1
1				1		1		1					1						1									1			1		1							1	1
1		1				1					1	1					1						1		1			1		1					1					1	1						1		1
1		1				1		1					1						1								1					1	1						1			1
1				1	1				1				1						1									1	1								1	1				1					1		1
	1			1			1			1			1						1	1							1			1				1						1			1
	1	1				1				1			1						1								1		1				1							1		1		1
1		1				1					1	1					1							1	1		1				1		1							1	1							1	1
	1		1				1		1				1						1									1		1				1						1	1
1		1			1						1	1					1							1	1		1				1									1	1						1	1	1
1		1				1		1				1							1							1		1	1					1						1			1
1				1		1			1				1						1								1					1								1			1	1		1	1	1
	1	1		1			1		1			1		1										1				1		1							1		1		1							1
1				1		1		1					1						1	1							1					1			1					1			1
1		1			1				1			1				1									1			1				1					1	1				1							1
	1	1					1		1			1		1						1			1				1					1			1			1			1						1	1
	1			1	1					1			1						1									1			1						1	1			1
1				1		1				1			1						1	1							1					1			1					1			1					1
	1	1				1					1		1						1									1	1				1							1			1
1			1			1		1				1				1				1					1		1				1				1			1			1
1		1				1					1	1					1						1		1			1			1				1			1			1								1
	1		1	1		1					1		1						1								1					1			1					1		1		1			1	1
	1			1		1		1					1						1								1					1	1							1		1		1		1	1	1
1				1			1	1					1						1								1					1	1							1		1
1				1			1	1				1		1										1			1				1			1				1			1
	1	1				1					1		1						1		1							1	1				1							1		1
	1		1			1		1					1						1								1				1		1							1	1						1	1
1				1			1			1		1		1							1			1			1				1					1				1	1
1		1					1			1			1						1								1				1									1	1
1			1			1				1		1		1										1			1		1					1						1		1
1			1				1	1					1						1								1				1									1	1							1
1		1			1			1					1						1									1	1								1	1				1						1	1
1				1			1			1		1		1								1					1				1		1							1	1							1
1		1			1					1		1		1									1					1			1						1	1			1						1
	1			1	1					1			1						1								1				1						1	1			1						1	1
1				1			1				1		1						1								1		1				1							1			1					1
	1			1	1						1		1						1								1		1								1	1				1					1	1
1			1			1		1				1							1								1				1		1						1		1
1				1			1	1					1				1			1			1		1		1				1		1							1	1							1	1
1				1		1		1				1			1										1			1				1	1							1			1					1
1		1				1		1				1		1									1					1				1	1							1		1
	1			1		1		1					1						1								1				1		1							1	1
1				1			1	1					1						1								1				1		1						1		1							1
	1	1				1		1					1						1									1			1									1	1			1		1	1
	1		1				1	1				1		1									1					1		1				1						1	1
	1			1	1			1					1						1		1							1		1								1			1			1		1	1	1	1
	1	1			1				1				1						1									1				1					1		1			1						1
1			1				1			1		1				1										1	1					1					1		1			1
	1	1		1		1				1			1						1									1				1	1							1		1
1			1	1		1				1			1						1									1	1					1						1		1
	1			1			1				1		1						1									1		1						1				1	1			1		1	1
1			1	1		1					1		1						1									1		1					1					1	1			1		1	1	1
1				1	1			1				1							1								1			1								1			1							1	1
	1			1		1			1			1		1									1					1	1						1					1		1		1		1	1	1
1			1			1				1			1						1	1								1			1				1					1	1				1	1
1				1		1			1				1						1								1				1		1							1	1
	1			1		1		1					1						1								1		1				1							1		1
	1		1				1	1					1						1	1								1		1					1					1	1						1	1
[truncated: 41 more columns]
