# Supplementary material for: Multivariate analysis of roadway multi-fatality crashes using association rules mining and rules graph structures: A case study in China
Source: PLoS One. 2022 Oct 27;17(10):e0276817. doi: 10.1371/journal.pone.0276817 (PMC9612542; doi:10.1371/journal.pone.0276817)
Supplement: S2 Table — (CSV) [file pone.0276817.s002.csv]

LHS1	LHS2	LHS3	RHS	Support	Confidence	Lift
Violation: insufficient Distance	Limit_Speed>80km/h	Road Category: freeway	Location: roadway	11.14	100	1.67
Veh_Type:truck	Violation: insufficient Distance	Road Category: freeway	Crash: Rear-End	10.41	100	2.95
Terrain: mountainous	Crash: Falling/Immersion		Location:roadside	9.68	100	3.31
Terrain: mountainous	Radius<500m	Traffic: Free flow	Lanes_Num≤2	8.8	100	2.32
Crash: Rear-End	Violation: speeding	Limit_Speed>80km/h	Lanes_Num>2	8.21	100	1.76
Veh_Num≥3	Violation: insufficient Distance	Road Category: freeway	Crash: Rear-End	7.48	100	2.95
Severity:B	Crash: Falling/Immersion		Location:roadside	7.33	100	3.31
Violation: illegal lanechange/overtake	Limit_Speed>80km/h	Road Category: freeway	Lanes_Num>2	7.18	100	1.76
Align: down-curve	Location:roadside	Violation: improper operations	Veh_Num=1	6.74	100	4.57
Veh_Num=1	Road Category: Lower-lever highway		Location:roadside	6.74	100	3.31
Severity:B	Crash: Rear-End	Road Category: freeway	Lanes_Num>2	6.6	100	1.76
Terrain: mountainous	Grade<4%	Limit_Speed>80km/h	Lanes_Num>2	6.6	100	1.76
Crash: Falling/Immersion	Deform: disabled	Lanes_Num≤2	Location:roadside	6.3	100	3.31
Weather: rain	Violation: improper lane usage	Road Category: 2nd-class highway	Surf:Wet/slippery	6.3	100	3.04
Grade>4%	Light: daylight	Violation: improper operations	Terrain: mountainous	6.3	100	2.17
Light: dark without light	Deform: disabled	Violation: insufficient Distance	Location: roadway	6.3	100	1.77
Time: 0:00~6:00	Crash: Rear-End	Road Category: freeway	Lanes_Num>2	6.3	100	1.76
Violation: speeding	Limit_Speed>80km/h	Driver condition: fatigue/impaired	Lanes_Num>2	6.3	100	1.76
Veh_Num=1	Align: down-curve	Violation: passenger overload	Location:roadside	6.16	100	3.31
Day: workday	Radius<500m	Traffic: Free flow	Lanes_Num≤2	6.16	100	2.32
Veh_Type:truck	Surf:Wet/slippery	Road Category: freeway	Lanes_Num>2	6.16	100	1.76
Day: workday	Crash: Rear-End	Road Category: freeway	Lanes_Num>2	14.81	99.02	1.74
Veh_Type:truck	Deform: disabled	Violation: insufficient Distance	Location: roadway	10.26	98.59	1.64
Veh_Num=1	Terrain: mountainous	Limit Speed<60km/h	Location:roadside	9.24	98.44	3.26
Veh_Num=1	Violation: passenger overload		Location:roadside	9.09	98.41	3.26
Radius<500m	Traffic: Free flow		Lanes_Num≤2	9.09	98.41	2.28
Day: workday	Violation: insufficient Distance	Road Category: freeway	Lanes_Num>2	9.09	98.41	1.73
Deform: disabled	Violation: speeding	Limit_Speed>80km/h	Lanes_Num>2	8.94	98.39	1.73
Weather: rain	Deform: disabled	Road Category: 2nd-class highway	Surf:Wet/slippery	8.36	98.28	2.99
Veh_Num≥3	Terrain: plain	Road Category: freeway	Lanes_Num>2	8.21	98.25	1.73
Day: workday	Veh_Num=1	Align: down-curve	Terrain: mountainous	7.92	98.18	2.13
Veh_Num=1	Deform: disabled	Limit Speed<60km/h	Location:roadside	7.62	98.11	3.25
Veh_Num=1	Radius<500m		Terrain: mountainous	7.33	98.04	2.12
Limit_Speed>80km/h	Driver condition: unfamiliar		Lanes_Num>2	7.33	98.04	1.72
Veh_Type:truck	Light: dark without light	Violation: insufficient Distance	Crash: Rear-End	7.18	98	2.89
Veh_Num=1	Align: down-curve	Light: daylight	Terrain: mountainous	7.18	98	2.12
Veh_Type:truck	Veh_Num=2	Align: down-curve	Terrain: mountainous	7.04	97.96	2.12
Day: workday	Radius<500m	Location:roadside	Lanes_Num≤2	6.89	97.92	2.27
Align: down-curve	Light: daylight	Violation: improper operations	Terrain: mountainous	6.89	97.92	2.12
Violation: insufficient Distance	Road Category: freeway		Crash: Rear-End	13.64	97.89	2.89
Day: workday	Crash: Rear-End	Limit_Speed>80km/h	Lanes_Num>2	13.64	97.89	1.72
Align: down-curve	Radius<500m	Overspeed >20%	Limit Speed<60km/h	6.45	97.78	2.89
Grade>4%	Location:roadside	Violation: passenger overload	Limit Speed<60km/h	6.45	97.78	2.89
Align: down-curve	Crash: Rollover/overturn	Vehicle condition: tire/brake failure	Terrain: mountainous	6.45	97.78	2.12
Violation: improper lane usage	Road Category: 2nd-class highway	Overload	Veh_Type:truck	6.45	97.78	1.81
Crash: Head-on	Lanes_Num≤2	Traffic: Free flow	Veh_Num=2	6.45	97.78	1.79
Veh_Num=1	Crash: Rollover/overturn	Limit Speed<60km/h	Location:roadside	6.3	97.73	3.24
Lanes_Num>2	Traffic: oversaturation		Crash: Rear-End	6.3	97.73	2.89
Road Category: freeway	Traffic: oversaturation		Crash: Rear-End	6.3	97.73	2.89
Violation: insufficient Distance	Lanes_Num>2	Vehicle condition: tire/brake failure	Crash: Rear-End	6.3	97.73	2.89
Day: workday	Veh_Num=1	Grade>4%	Terrain: mountainous	6.3	97.73	2.12
Crash: Head-on	Violation: improper lane usage	Overload	Veh_Type:truck	6.3	97.73	1.81
Severity:B	Align: down-curve	Violation: improper operations	Terrain: mountainous	6.16	97.67	2.11
Day: workday	Terrain: mountainous	Road Category: Lower-lever highway	Location:roadside	6.01	97.62	3.23
Veh_Num=1	Terrain: mountainous	Road Category: 2nd-class highway	Location:roadside	6.01	97.62	3.23
Violation: insufficient Distance	Surf:Wet/slippery		Crash: Rear-End	6.01	97.62	2.88
Severity:B	Align: down-curve	Crash: Rollover/overturn	Terrain: mountainous	6.01	97.62	2.11
Severity:B	Veh_Num=1	Grade>4%	Terrain: mountainous	6.01	97.62	2.11
Crash: Rear-End	Violation: insufficient Distance	Limit_Speed>80km/h	Location: roadway	11.73	97.56	1.63
Grade<4%	Road Category: freeway		Lanes_Num>2	11.58	97.53	1.71
Crash: Falling/Immersion			Location:roadside	11.14	97.44	2.95
Crash: Rear-End	Road Category: freeway		Lanes_Num>2	22.14	97.42	1.71
Align: down-curve	Deform: disabled	Vehicle condition: tire/brake failure	Terrain: mountainous	10.56	97.3	2.11
Veh_Num≥3	Limit_Speed>80km/h		Lanes_Num>2	10.56	97.3	1.71
Violation: speeding	Limit_Speed>80km/h		Lanes_Num>2	14.52	97.06	1.71
Crash: Rear-End	Limit_Speed>80km/h		Lanes_Num>2	19.06	97.01	1.71
Deform: disabled	Violation: insufficient Distance		Location: roadway	14.08	96.97	1.62
Veh_Num=1	Deform: disabled	Violation: improper operations	Location:roadside	9.38	96.97	3.21
Veh_Num=1	Deform: disabled	Lanes_Num≤2	Location:roadside	9.09	96.88	3.21
Radius<500m	Road Category: 2nd-class highway		Lanes_Num≤2	8.94	96.83	2.25
Radius<500m	Lanes_Num≤2	Traffic: Free flow	Terrain: mountainous	8.8	96.77	2.1
Veh_Num≥3	Violation: insufficient Distance		Location: roadway	8.8	96.77	1.61
Severity:B	Day: workday	Veh_Num=1	Location:roadside	8.65	96.72	3.2
Day: workday	Violation: insufficient Distance	Limit_Speed>80km/h	Crash: Rear-End	8.5	96.67	2.85
Align: down-curve	Radius<500m		Terrain: mountainous	12.32	96.55	2.09
Day: workday	Radius<500m	Limit Speed<60km/h	Lanes_Num≤2	8.21	96.55	2.24
Day: workday	Radius<500m	Light: daylight	Lanes_Num≤2	8.21	96.55	2.24
Align: down-curve	Violation: passenger overload	Limit Speed<60km/h	Terrain: mountainous	8.21	96.55	2.09
Deform: disabled	Violation: insufficient Distance	Limit_Speed>80km/h	Crash: Rear-End	8.06	96.49	2.85
Severity:A	Radius<500m		Lanes_Num≤2	7.77	96.36	2.24
Crash: Head-on	Location: roadway	Traffic: Free flow	Veh_Num=2	7.77	96.36	1.77
Crash: Rear-End	Violation: insufficient Distance	Lanes_Num>2	Location: roadway	15.25	96.3	1.61
Location: roadway	Light: dark without light	Road Category: freeway	Crash: Rear-End	7.62	96.3	2.84
Terrain: mountainous	Radius<500m	Limit Speed<60km/h	Lanes_Num≤2	11.29	96.25	2.23
Location:roadside	Limit Speed<60km/h	Vehicle condition: tire/brake failure	Lanes_Num≤2	7.48	96.23	2.23
Align: down-curve	Light: daylight	Violation: passenger overload	Terrain: mountainous	7.48	96.23	2.08
Day: workday	Grade>4%	Location:roadside	Terrain: mountainous	7.48	96.23	2.08
Severity:B	Veh_Num=1	Align: down-curve	Terrain: mountainous	7.48	96.23	2.08
Veh_Type:truck	Violation: insufficient Distance		Location: roadway	14.66	96.15	1.6
Veh_Num=1	Radius<500m		Location:roadside	7.18	96.08	3.18
Veh_Num=1	Terrain: mountainous	Lanes_Num≤2	Location:roadside	10.7	96.05	3.18
Day: workday	Radius<500m		Terrain: mountainous	10.7	96.05	2.08
Terrain: mountainous	Radius<500m	Light: daylight	Lanes_Num≤2	10.56	96	2.23
Veh_Num=1	Light: daylight	Limit Speed<60km/h	Location:roadside	7.04	96	3.18
Terrain: mountainous	Radius<500m	Overspeed >20%	Limit Speed<60km/h	7.04	96	2.83
Terrain: mountainous	Radius<500m	Overspeed >20%	Lanes_Num≤2	7.04	96	2.23
Severity:B	Crash: Falling/Immersion		Terrain: mountainous	7.04	96	2.08
Veh_Num=1	Crash: Rollover/overturn	Lanes_Num≤2	Location:roadside	6.89	95.92	3.18
Veh_Type:bus	Terrain: mountainous	Violation: improper operations	Location:roadside	6.89	95.92	3.18
Grade>4%	Violation: passenger overload	Limit Speed<60km/h	Terrain: mountainous	6.89	95.92	2.08
Veh_Type:truck	Crash: Head-on	Overload	Deform: disabled	6.89	95.92	1.45
Day: workday	Veh_Type:truck	Violation: insufficient Distance	Crash: Rear-End	10.12	95.83	2.83
Grade>4%	Crash: Rollover/overturn	Lanes_Num≤2	Terrain: mountainous	6.74	95.83	2.07
Grade>4%	Limit Speed<60km/h	Vehicle condition: tire/brake failure	Terrain: mountainous	6.74	95.83	2.07
Terrain: plain	Time: 7:00~12:00	Crash: Rear-End	Lanes_Num>2	6.74	95.83	1.68
Veh_Type:truck	Deform: disabled	Violation: insufficient Distance	Crash: Rear-End	9.97	95.77	2.83
Veh_Num≥3	Deform: disabled	Violation: insufficient Distance	Crash: Rear-End	6.6	95.74	2.83
Violation: speeding	Violation: insufficient Distance		Crash: Rear-End	6.6	95.74	2.83
Veh_Type:bus	Align: down-curve	Location:roadside	Severity:B	6.6	95.74	2.71
Day: workday	Radius<500m	Grade>4%	Lanes_Num≤2	6.6	95.74	2.22
Violation: passenger overload	Limit Speed<60km/h	Traffic: Free flow	Lanes_Num≤2	6.6	95.74	2.22
Location:roadside	Light: daylight	Road Category: Lower-lever highway	Terrain: mountainous	6.6	95.74	2.07
Terrain: mountainous	Radius<500m	Time: 13:00~17:00	Lanes_Num≤2	6.45	95.65	2.22
Severity:A	Violation: insufficient Distance		Location: roadway	15.98	95.61	1.59
Crash: Rear-End	Traffic: oversaturation		Road Category: freeway	6.3	95.56	2.78
Align: down-curve	Radius<500m	Overspeed >20%	Lanes_Num≤2	6.3	95.56	2.22
Grade>4%	Limit Speed<60km/h	Traffic: Free flow	Lanes_Num≤2	6.3	95.56	2.22
Radius:[500 1000]m	Grade<4%		Terrain: mountainous	6.3	95.56	2.07
Terrain: mountainous	Crash: Head-on	Traffic: Free flow	Veh_Num=2	6.3	95.56	1.75
Crash: Rear-End	Traffic: oversaturation		Lanes_Num>2	6.3	95.56	1.68
Terrain: mountainous	Radius<500m	Location:roadside	Lanes_Num≤2	9.38	95.52	2.22
Violation: improper lane usage	Overload		Veh_Type:truck	9.38	95.52	1.77
Veh_Num=1	Terrain: mountainous	Time: 13:00~17:00	Location:roadside	6.16	95.45	3.16
Severity:A	Light: dark without light	Violation: insufficient Distance	Crash: Rear-End	6.16	95.45	2.82
Veh_Type:truck	Align: down-curve	Radius<500m	Lanes_Num≤2	6.16	95.45	2.21
Terrain: mountainous	Location: roadway	Traffic: Free flow	Veh_Num=2	6.16	95.45	1.75
Crash: Head-on	Violation: improper lane usage	Overload	Deform: disabled	6.16	95.45	1.45
Severity:B	Radius<500m	Grade>4%	Deform: disabled	6.16	95.45	1.45
Severity:B	Veh_Num=1		Location:roadside	12.17	95.4	3.16
Align: down-curve	Road Category: Lower-lever highway		Location:roadside	6.01	95.35	3.16
Grade>4%	Road Category: Lower-lever highway		Location:roadside	6.01	95.35	3.16
Light: daylight	Violation: passenger overload	Traffic: Free flow	Lanes_Num≤2	6.01	95.35	2.21
Day: workday	Grade>4%	Violation: improper operations	Terrain: mountainous	6.01	95.35	2.06
Grade>4%	Road Category: Lower-lever highway		Terrain: mountainous	6.01	95.35	2.06
Location: roadway	Violation: speeding	Violation: improper lane usage	Veh_Type:truck	6.01	95.35	1.77
Day: weekend	Veh_Type:truck	Crash: Rear-End	Location: roadway	6.01	95.35	1.59
Veh_Num=1	Grade>4%		Location:roadside	8.94	95.31	3.16
Veh_Num=1	Grade>4%		Terrain: mountainous	8.94	95.31	2.06
Veh_Type:bus	Veh_Num=1	Terrain: mountainous	Location:roadside	8.36	95	3.15
Day: workday	Align: down-curve		Terrain: mountainous	16.13	94.83	2.05
Align: down-curve	Vehicle condition: tire/brake failure		Terrain: mountainous	13.2	94.74	2.05
Radius<500m			Terrain: mountainous	15.54	94.64	2.05
Violation: insufficient Distance			Location: roadway	20.67	94.63	1.58
Severity:A	Veh_Num=2	Overload	Veh_Type:truck	9.97	94.44	1.75
Crash: Head-on	Overload		Deform: disabled	7.48	94.44	1.43
Crash: Head-on	Traffic: Free flow		Veh_Num=2	9.82	94.37	1.73
Day: workday	Location:roadside	Limit Speed<60km/h	Lanes_Num≤2	9.68	94.29	2.19
Severity:A	Violation: insufficient Distance	Limit_Speed>80km/h	Crash: Rear-End	9.53	94.2	2.78
Veh_Type:truck	Location: roadway	Road Category: freeway	Crash: Rear-End	14.22	94.17	2.78
Location: roadway	Violation: insufficient Distance	Limit_Speed>80km/h	Crash: Rear-End	11.73	94.12	2.78
Veh_Num=2	Location: roadway	Road Category: freeway	Crash: Rear-End	9.24	94.03	2.78
Terrain: mountainous	Location: roadway	Road Category: freeway	Crash: Rear-End	6.89	94	2.78
Violation: insufficient Distance	Driver condition: fatigue/impaired		Crash: Rear-End	6.89	94	2.78
Veh_Num=1	Violation: passenger overload	Limit Speed<60km/h	Terrain: mountainous	6.89	94	2.04
Violation: insufficient Distance	Limit_Speed>80km/h	Lanes_Num>2	Crash: Rear-End	11.44	93.98	2.77
Grade>4%	Violation: passenger overload	Lanes_Num≤2	Limit Speed<60km/h	6.74	93.88	2.77
Grade>4%	Violation: passenger overload	Limit Speed<60km/h	Lanes_Num≤2	6.74	93.88	2.18
Severity:A	Align: down-curve	Road Category: 2nd-class highway	Lanes_Num≤2	6.74	93.88	2.18
Grade>4%	Violation: improper operations	Limit Speed<60km/h	Location:roadside	6.6	93.75	3.1
Veh_Num=1	Overspeed >20%	Lanes_Num≤2	Limit Speed<60km/h	6.6	93.75	2.77
Traffic: oversaturation			Crash: Rear-End	6.6	93.75	2.77
Violation: speeding	Overspeed <20%	Lanes_Num>2	Limit_Speed>80km/h	6.45	93.62	2.85
Veh_Num=1	Limit Speed<60km/h	Traffic: Free flow	Lanes_Num≤2	6.45	93.62	2.17
Veh_Num=1	Limit Speed<60km/h		Location:roadside	10.7	93.59	3.1
Veh_Num≥3	Violation: insufficient Distance		Crash: Rear-End	8.5	93.55	2.76
Veh_Num=1	Align: down-curve		Location:roadside	10.56	93.51	3.1
Radius<500m	Limit Speed<60km/h	Vehicle condition: tire/brake failure	Align: down-curve	6.3	93.48	4.39
Grade>4%	Deform: disabled	Violation: improper operations	Location:roadside	6.3	93.48	3.09
Grade>4%	Deform: disabled	Violation: improper operations	Lanes_Num≤2	6.3	93.48	2.17
Veh_Num=2	Light: dark without light	Traffic: Free flow	Veh_Type:truck	6.3	93.48	1.73
Light: dark without light	Violation: insufficient Distance		Crash: Rear-End	8.36	93.44	2.76
Location: roadway	Violation: improper lane usage	Traffic: Free flow	Veh_Num=2	8.36	93.44	1.71
Grade>4%	Crash: Rollover/overturn	Limit Speed<60km/h	Align: down-curve	6.16	93.33	4.33
Align: down-curve	Grade>4%	Road Category: 2nd-class highway	Lanes_Num≤2	6.16	93.33	2.17
Grade>4%	Crash: Rollover/overturn	Limit Speed<60km/h	Lanes_Num≤2	6.16	93.33	2.17
Grade>4%	Location:roadside	Violation: passenger overload	Lanes_Num≤2	6.16	93.33	2.17
Violation: improper lane usage	Lanes_Num≤2	Traffic: Free flow	Veh_Num=2	6.16	93.33	1.71
Veh_Type:truck	Violation: insufficient Distance		Crash: Rear-End	14.22	93.27	2.75
Align: down-curve	Overspeed >20%	Lanes_Num≤2	Limit Speed<60km/h	8.06	93.22	2.75
Crash: Rollover/overturn	Location:roadside	Limit Speed<60km/h	Lanes_Num≤2	8.06	93.22	2.16
Violation: insufficient Distance	Limit_Speed>80km/h		Crash: Rear-End	12.02	93.18	2.75
Terrain: mountainous	Location:roadside	Limit Speed<60km/h	Lanes_Num≤2	12.02	93.18	2.16
Veh_Type:bus	Location:roadside	Limit Speed<60km/h	Severity:B	6.01	93.18	2.64
Veh_Type:light-duty	Crash: Rear-End	Limit_Speed>80km/h	Location: roadway	6.01	93.18	1.55
Severity:B	Terrain: mountainous	Violation: improper operations	Location:roadside	7.92	93.1	3.08
Align: down-curve	Limit Speed<60km/h	Vehicle condition: tire/brake failure	Lanes_Num≤2	7.92	93.1	2.16
Grade<4%	Crash: Rear-End	Violation: insufficient Distance	Road Category: freeway	7.77	92.98	2.71
Crash: Falling/Immersion	Location:roadside	Deform: disabled	Terrain: mountainous	7.77	92.98	2.01
Terrain: mountainous	Limit Speed<60km/h	Traffic: Free flow	Lanes_Num≤2	9.53	92.86	2.15
Radius<500m	Overspeed >20%		Limit Speed<60km/h	7.62	92.86	2.74
Grade>4%	Deform: disabled	Limit Speed<60km/h	Lanes_Num≤2	9.38	92.75	2.15
Veh_Type:bus	Veh_Num=1	Deform: disabled	Location:roadside	7.48	92.73	3.07
Violation: speeding	Surf:Wet/slippery		Weather: rain	7.33	92.59	3.43
Align: down-curve	Limit Speed<60km/h	Traffic: Free flow	Lanes_Num≤2	7.33	92.59	2.15
Veh_Num=1	Crash: Falling/Immersion		Terrain: mountainous	7.33	92.59	2
Terrain: mountainous	Radius<500m		Lanes_Num≤2	14.37	92.45	2.14
Veh_Type:light-duty	Crash: Rear-End	Road Category: freeway	Location: roadway	7.18	92.45	1.54
Veh_Num=1	Lanes_Num≤2		Location:roadside	12.46	92.39	3.06
Veh_Num=1	Violation: improper operations		Location:roadside	12.46	92.39	3.06
Severity:B	Grade>4%		Terrain: mountainous	8.8	92.31	2
Severity:A	Lanes_Num≤2	Overload	Veh_Type:truck	7.04	92.31	1.71
Veh_Type:Light-duty	Violation: insufficient Distance		Severity:A	7.04	92.31	1.43
Terrain: mountainous	Grade>4%	Violation: passenger overload	Limit Speed<60km/h	6.89	92.16	2.72
Day: workday	Align: down-curve	Road Category: 2nd-class highway	Lanes_Num≤2	6.89	92.16	2.14
Align: down-curve	Violation: improper operations	Limit Speed<60km/h	Location:roadside	6.74	92	3.05
Grade>4%	Overspeed >20%	Lanes_Num≤2	Limit Speed<60km/h	6.74	92	2.72
Veh_Num=2	Lanes_Num≤2	Overload	Veh_Type:truck	6.74	92	1.71
Crash: Rear-End	Deform: disabled	Violation: speeding	Lanes_Num>2	6.74	92	1.62
Severity:A	Violation: improper lane usage	Driver condition: fatigue/impaired	Location: roadway	6.74	92	1.53
Radius<500m			Lanes_Num≤2	15.1	91.96	2.13
Veh_Type:bus	Terrain: mountainous	Location:roadside	Severity:B	6.6	91.84	2.6
Veh_Type:truck	Align: down-curve	Road Category: 2nd-class highway	Lanes_Num≤2	6.6	91.84	2.13
Crash: Falling/Immersion	Light: daylight		Terrain: mountainous	6.6	91.84	1.99
Severity:A	Day: weekend	Crash: Rear-End	Location: roadway	6.6	91.84	1.53
Terrain: mountainous	Violation: improper operations	Limit Speed<60km/h	Location:roadside	8.21	91.8	3.04
Terrain: mountainous	Crash: Rear-End	Violation: insufficient Distance	Road Category: freeway	8.21	91.8	2.68
Veh_Type:truck	Crash: Rear-End	Violation: improper lane usage	Location: roadway	8.21	91.8	1.53
Veh_Type:bus	Veh_Num=1	Terrain: mountainous	Severity:B	9.82	91.78	2.59
Veh_Type:bus	Veh_Num=1	Violation: improper operations	Severity:B	8.06	91.67	2.57
Severity:A	Violation: improper lane usage	Traffic: Free flow	Veh_Num=2	8.06	91.67	1.68
Grade>4%	Limit Speed<60km/h	Vehicle condition: tire/brake failure	Align: down-curve	6.45	91.67	3.51
Severity:B	Overspeed >20%	Lanes_Num≤2	Limit Speed<60km/h	6.45	91.67	2.71
Traffic: oversaturation	Veh Num≥3		Road Category: freeway	6.45	91.67	2.67
Day: workday	Crash: Rollover/overturn	Limit Speed<60km/h	Lanes_Num≤2	6.45	91.67	2.13
Severity:B	Radius:[500 1000]m		Terrain: mountainous	6.45	91.67	1.98
Traffic: oversaturation			Lanes_Num>2	6.45	91.67	1.61
Veh_Num≥3	Location: roadway	Road Category: freeway	Crash: Rear-End	9.53	91.55	2.7
Terrain: mountainous	Road Category: Lower-lever highway		Location:roadside	7.92	91.53	3.03
Location:roadside	Violation: passenger overload	Limit Speed<60km/h	Terrain: mountainous	7.92	91.53	1.98
Severity:A	Location: roadway	Violation: passenger overload	Veh_Num=2	7.92	91.53	1.68
Crash: Rear-End	Location: roadway	Violation: speeding	Lanes_Num>2	7.92	91.53	1.61
Terrain: mountainous	Violation: improper operations	Violation: passenger overload	Location:roadside	6.3	91.49	3.03
Veh_Num=1	Grade>4%	Deform: disabled	Lanes_Num≤2	6.3	91.49	2.12
Crash: Falling/Immersion	Violation: improper operations		Terrain: mountainous	6.3	91.49	1.98
Veh_Num≥3	Deform: disabled	Violation: insufficient Distance	Lanes_Num>2	6.3	91.49	1.61
Severity:A	Deform: disabled	Overload	Veh_Type:truck	11	91.46	1.7
Align: down-curve	Grade>4%	Limit Speed<60km/h	Lanes_Num≤2	9.38	91.43	2.12
Crash: Falling/Immersion	Deform: disabled		Terrain: mountainous	7.77	91.38	1.98
Deform: disabled	Violation: improper lane usage	Traffic: Free flow	Veh_Num=2	7.77	91.38	1.68
Grade>4%	Deform: disabled	Traffic: Free flow	Lanes_Num≤2	6.16	91.3	2.12
Time: 13:00~17:00	Location:roadside	Lanes_Num≤2	Terrain: mountainous	6.16	91.3	1.98
Veh_Type:bus	Veh_Num=1	Location:roadside	Severity:B	7.62	91.23	2.45
Veh_Type:Truck	Location:Roadway	Driver condition: fatigue/impaired	Severity:A	7.62	91.23	1.4
Day: workday	Align: down-curve	Limit Speed<60km/h	Lanes_Num≤2	9.09	91.18	2.12
Align: down-curve	Location:roadside	Overspeed >20%	Limit Speed<60km/h	6.01	91.11	2.69
Align: down-curve	Road Category: 2nd-class highway	Vehicle condition: tire/brake failure	Lanes_Num≤2	6.01	91.11	2.11
Crash: Falling/Immersion	Limit Speed<60km/h		Terrain: mountainous	6.01	91.11	1.97
Severity:B	Veh_Num=1	Violation: passenger overload	Terrain: mountainous	6.01	91.11	1.97
Crash: Falling/Immersion	Lanes_Num≤2		Terrain: mountainous	7.48	91.07	1.97
Align: down-curve	Deform: disabled	Overspeed >20%	Limit Speed<60km/h	7.33	90.91	2.68
Veh_Type:bus	Location:Roadside	Lanes_Num≤2	Severity:B	7.33	90.91	2.45
Severity:B	Veh_Num=1	Lanes_Num≤2	Terrain: mountainous	7.33	90.91	1.97
Location: roadway	Light: dark without light	Violation: improper lane usage	Veh_Type:truck	7.33	90.91	1.68
Location: roadway	Road Category: 2nd-class highway	Overload	Veh_Type:truck	7.33	90.91	1.68
Violation: improper lane usage	Limit Speed:[60 80]km/h	Lanes_Num≤2	Location: roadway	7.33	90.91	1.52
Time: 7:00~12:00	Crash: Rear-End		Lanes_Num>2	8.65	90.77	1.6
Location:Roadway	Veh_Num=2	Driver condition: fatigue/impaired	Severity:A	8.65	90.77	1.4
Veh_Num=1	Road Category: 2nd-class highway		Location:roadside	7.18	90.74	3
Crash: Head-on	Traffic: stable flow		Violation: improper lane usage	7.18	90.74	2.54
Light: daylight	Limit Speed<60km/h	Traffic: Free flow	Lanes_Num≤2	7.18	90.74	2.1
Crash: Head-on	Overload		Veh_Type:truck	7.18	90.74	1.68
Veh_Num=2	Road Category: 2nd-class highway	Overload	Veh_Type:truck	7.18	90.74	1.68
Crash: Rear-End	Location: roadway	Surf:Wet/slippery	Lanes_Num>2	7.18	90.74	1.59
Veh_Num=1	Terrain: mountainous		Location:roadside	14.22	90.65	3
Grade>4%	Limit Speed<60km/h		Lanes_Num≤2	11.29	90.59	2.1
Location:roadside	Limit Speed<60km/h		Lanes_Num≤2	14.08	90.57	2.1
Day: workday	Veh_Num=1	Limit Speed<60km/h	Lanes_Num≤2	7.04	90.57	2.1
Grade>4%	Road Category: 2nd-class highway		Lanes_Num≤2	7.04	90.57	2.1
Location:roadside	Limit Speed<60km/h	Vehicle condition: tire/brake failure	Terrain: mountainous	7.04	90.57	1.96
Veh_Type:light-duty	Crash: Head-on	Location: roadway	Veh_Num=2	7.04	90.57	1.66
Veh_Num=2	Deform: disabled	Surf:Wet/slippery	Weather: rain	9.82	90.54	3.36
Location:Roadway	Violation: insufficient Distance	Driver condition: fatigue/impaired	Severity:A	12.46	90.43	1.39
Terrain: mountainous	Grade>4%	Traffic: Free flow	Lanes_Num≤2	6.89	90.38	2.1
Veh_Type:truck	Align: down-curve	Limit Speed<60km/h	Lanes_Num≤2	6.89	90.38	2.1
Severity:A	Veh_Type:truck	Overspeed <20%	Location: roadway	6.89	90.38	1.51
Veh_Type:Light-duty	crash:Rear-End		Severity:A	12.32	90.32	1.4
Terrain: mountainous	Location:roadside	Traffic: Free flow	Lanes_Num≤2	8.21	90.32	2.1
Location:roadside	Lanes_Num≤2	Vehicle condition: tire/brake failure	Terrain: mountainous	8.21	90.32	1.96
Radius:[500 1000]m	Light: daylight		Terrain: mountainous	8.21	90.32	1.96
Terrain: mountainous	Location:roadside	Violation: passenger overload	Severity:B	9.53	90.28	2.37
Veh_Num=1	Crash: Skidding		Location:roadside	6.74	90.2	2.99
Day: workday	Violation: improper operations	Limit Speed<60km/h	Lanes_Num≤2	6.74	90.2	2.09
Terrain: mountainous	Grade>4%	Violation: passenger overload	Lanes_Num≤2	6.74	90.2	2.09
Terrain: mountainous	Grade>4%	Crash: Rollover/overturn	Lanes_Num≤2	6.74	90.2	2.09
Location:roadside	Overspeed >20%	Lanes_Num≤2	Limit Speed<60km/h	8.06	90.16	2.66
Location: roadway	Traffic: Free flow		Veh_Num=2	13.34	90.1	1.65
Veh_Type:Truck	Location:Roadway	Driver condition: fatigue/impaired	Severity:A	10.56	90	1.39
Veh_Num≥3	Location: roadway	Violation: insufficient Distance	Lanes_Num>2	7.92	90	1.58
Veh_Type:light-duty	Crash: Rear-End	Lanes_Num>2	Location: roadway	7.92	90	1.5
Severity:B	Location:roadside	Lanes_Num>2	Veh_Type:bus	6.6	90	3.02
Align: down-curve	Grade>4%	Violation: improper operations	Location:roadside	6.6	90	2.98
Align: down-curve	Violation: improper operations	Violation: passenger overload	Severity:B	6.6	90	2.36
Align: down-curve	Grade>4%	Traffic: Free flow	Lanes_Num≤2	6.6	90	2.09
Light: daylight	Violation: improper operations	Limit Speed<60km/h	Lanes_Num≤2	6.6	90	2.09
Veh_Num=1	Violation: passenger overload	Limit Speed<60km/h	Lanes_Num≤2	6.6	90	2.09
Severity:A	Road Category: 2nd-class highway	Overload	Veh_Type:truck	6.6	90	1.67
Severity:A	Violation: improper lane usage	Overload	Location: roadway	6.6	90	1.5
Veh_Type:truck	Violation: improper lane usage	Traffic: Free flow	Veh_Num=2	7.77	89.83	1.65
Crash: Rear-End	Light: dark without light	Limit_Speed>80km/h	Location: roadway	7.77	89.83	1.5
Violation: improper lane usage	Violation: dangerous Driving		Violation: illegal lanechange/overtake	6.45	89.8	3.05
Grade>4%	Violation: passenger overload	Limit Speed<60km/h	Location:roadside	6.45	89.8	2.97
Veh_Num≥3	Lanes_Num>2	Vehicle condition: tire/brake failure	Road Category: freeway	6.45	89.8	2.62
Severity:B	Veh_Num=1	Limit Speed<60km/h	Terrain: mountainous	6.45	89.8	1.94
Location: roadway	Lanes_Num≤2	Overload	Veh_Type:truck	6.45	89.8	1.66
Veh_Num=2	Crash: Rear-End	Violation: improper lane usage	Veh_Type:truck	6.45	89.8	1.66
Veh_Num=2	Crash: Rear-End	Violation: improper lane usage	Location: roadway	6.45	89.8	1.5
Severity:A	Terrain: plain	Overload	Veh_Type:truck	8.94	89.71	1.66
Grade>4%	Lanes_Num≤2	Vehicle condition: tire/brake failure	Align: down-curve	7.62	89.66	3.44
Severity:B	Veh_Type:bus	Violation: improper operations	Location:roadside	7.62	89.66	2.97
Deform: disabled	Violation: improper operations	Limit Speed<60km/h	Lanes_Num≤2	7.62	89.66	2.08
Severity:B	Crash: Rear-End		Lanes_Num>2	7.62	89.66	1.58
Veh_Type:Truck	Veh_Num=2	Crash:Rear-End	Severity:A	10.12	89.61	1.39
Grade>4%			Terrain: mountainous	16.42	89.6	1.94
Radius<500m	Violation: improper operations		Location:roadside	6.3	89.58	2.97
Align: down-curve	Grade>4%	Crash: Rollover/overturn	Lanes_Num≤2	6.3	89.58	2.08
Radius:[500 1000]m	Surf:Wet/slippery		Terrain: mountainous	6.3	89.58	1.94
Location: roadway	Lanes_Num>2	Traffic: Free flow	Veh_Type:truck	6.3	89.58	1.66
Veh_Type:truck	Veh_Num=2	Road Category: freeway	Crash: Rear-End	8.65	89.39	2.64
Veh_Type:truck	Veh_Num=2	Time: 0:00~6:00	Location: roadway	8.65	89.39	1.49
Terrain: mountainous	Grade>4%	Road Category: 2nd-class highway	Align: down-curve	6.16	89.36	3.42
Align: down-curve	Grade>4%	Violation: passenger overload	Limit Speed<60km/h	6.16	89.36	2.64
Grade>4%	Deform: disabled	Overspeed >20%	Limit Speed<60km/h	6.16	89.36	2.64
Radius<500m	Deform: disabled	Violation: passenger overload	Limit Speed<60km/h	6.16	89.36	2.64
Severity:B	Align: down-curve	Radius<500m	Limit Speed<60km/h	6.16	89.36	2.64
Align: down-curve	Grade>4%	Violation: passenger overload	Lanes_Num≤2	6.16	89.36	2.07
Grade>4%	Deform: disabled	Overspeed >20%	Lanes_Num≤2	6.16	89.36	2.07
Veh_Num=1	Time: 13:00~17:00	Location:roadside	Terrain: mountainous	6.16	89.36	1.93
Day: workday	Crash: Rear-End	Violation: improper lane usage	Veh_Type:truck	6.16	89.36	1.66
Location: roadway	Light: dark without light	Overload	Veh_Type:truck	6.16	89.36	1.66
Time: 13:00~17:00	Violation: improper lane usage	Lanes_Num≤2	Veh_Num=2	6.16	89.36	1.64
Terrain: mountainous	Grade>4%	Violation: improper operations	Location:roadside	7.33	89.29	2.96
Veh_Num≥3	Location: roadway	Limit_Speed>80km/h	Crash: Rear-End	7.33	89.29	2.64
Veh_Type:truck	Time: 0:00~6:00	Deform: disabled	Location: roadway	7.33	89.29	1.49
Veh_Num=1	Surf:Wet/slippery		Location:roadside	8.5	89.23	2.95
Align: down-curve	Grade>4%	Location:roadside	Lanes_Num≤2	8.5	89.23	2.07
Veh_Type:truck	Terrain: plain	Time: 0:00~6:00	Location: roadway	8.5	89.23	1.49
Terrain: mountainous	Grade>4%	Location:roadside	Lanes_Num≤2	9.68	89.19	2.07
Severity:A	Veh_Type:truck	Driver condition: fatigue/impaired	Location: roadway	12.02	89.13	1.49
Terrain: mountainous	Violation: improper lane usage	Surf:Wet/slippery	Weather: rain	6.01	89.13	3.3
Align: down-curve	Crash: Rollover/overturn	Light: daylight	Location:roadside	6.01	89.13	2.95
Violation: improper operations	Limit Speed<60km/h	Traffic: Free flow	Location:roadside	6.01	89.13	2.95
Grade>4%	Deform: disabled	Violation: improper operations	Limit Speed<60km/h	6.01	89.13	2.63
Crash: Head-on	Location: roadway	Surf:Wet/slippery	Road Category: 2nd-class highway	6.01	89.13	2.25
Grade>4%	Time: 13:00~17:00		Lanes_Num≤2	6.01	89.13	2.07
Severity:B	Grade>4%	Light: daylight	Lanes_Num≤2	6.01	89.13	2.07
Day: workday	Location:roadside	Road Category: Lower-lever highway	Terrain: mountainous	6.01	89.13	1.93
Location:roadside	Deform: disabled	Road Category: Lower-lever highway	Terrain: mountainous	6.01	89.13	1.93
Veh_Num=1	Road Category: Lower-lever highway		Terrain: mountainous	6.01	89.13	1.93
Terrain: plain	Location: roadway	Driver condition: unfamiliar	Veh_Type:truck	6.01	89.13	1.65
Grade<4%	Location: roadway	Violation: improper lane usage	Veh_Num=2	6.01	89.13	1.63
Terrain: mountainous	Crash: Head-on	Limit Speed:[60 80]km/h	Veh_Num=2	6.01	89.13	1.63
Align: down-curve	Radius<500m	Location:roadside	Limit Speed<60km/h	7.18	89.09	2.63
Dr: Fatigue/Impaired	Violation: speeding	Lanes_Num>2	Road Category: freeway	7.18	89.09	2.6
Align: down-curve	Deform: disabled	Overspeed >20%	Lanes_Num≤2	7.18	89.09	2.07
Location:roadside	Violation: improper operations	Traffic: Free flow	Lanes_Num≤2	7.18	89.09	2.07
Veh_Num=2	Crash: Rear-End	Light: dark without light	Veh_Type:truck	7.18	89.09	1.65
Severity:B	Location:roadside	Limit Speed<60km/h	Terrain: mountainous	8.36	89.06	1.93
Terrain: plain	Crash: Rear-End	Light: dark without light	Location: roadway	8.36	89.06	1.49
Location:Roadway	Impoper Lane Usage	Lanes_Num≤2	Severity:A	9.53	89.04	1.38
Severity:A	Crash: Rear-End	Limit_Speed>80km/h	Location: roadway	13.05	89	1.48
Location:roadside	Violation: improper operations	Limit Speed<60km/h	Terrain: mountainous	8.21	88.89	1.92
Day: workday	Crash: Falling/Immersion		Terrain: mountainous	7.04	88.89	1.92
Severity:B	Veh_Num=1	Violation: improper operations	Terrain: mountainous	7.04	88.89	1.92
Location: roadway	Driver condition: unfamiliar	Lanes_Num>2	Veh_Type:truck	7.04	88.89	1.65
Crash: Rear-End	Violation: speeding		Lanes_Num>2	10.41	88.75	1.56
Day: workday	Veh_Num=2	Overload	Veh_Type:truck	9.24	88.73	1.64
Severity:A	Veh_Type:truck	Crash: Rear-End	Location: roadway	16.13	88.71	1.48
Veh_Num≥3	Violation: insufficient Distance		Lanes_Num>2	8.06	88.71	1.56
Align: down-curve	Crash: Rollover/overturn	Lanes_Num≤2	Limit Speed<60km/h	6.89	88.68	2.62
Radius<500m	Grade>4%		Align: down-curve	9.09	88.57	3.39
Location:roadside	Light: daylight	Limit Speed<60km/h	Terrain: mountainous	9.09	88.57	1.92
Crash: Rear-End	Violation: improper lane usage		Location: roadway	9.09	88.57	1.48
Severity:A	Veh_Num=2	Time: 13:00~17:00	Location: roadway	9.09	88.57	1.48
Veh_Num=1	Deform: disabled		Location:roadside	12.46	88.54	2.93
Severity:B	Day: workday	Veh_Num=1	Terrain: mountainous	7.92	88.52	1.92
Severity:A	Veh_Num≥3	Crash: Rear-End	Location: roadway	7.92	88.52	1.48
Veh_Type:truck	Veh_Num=2	Violation: speeding	Location: roadway	7.92	88.52	1.48
Veh_Type:truck	Terrain: plain	Light: dark without light	Location: roadway	11.29	88.51	1.48
Veh_Type:truck	Terrain: plain	Driver condition: fatigue/impaired	Location: roadway	10.12	88.46	1.48
Terrain: mountainous	Grade>4%	Traffic: Free flow	Align: down-curve	6.74	88.46	3.39
Severity:B	Grade>4%	Lanes_Num≤2	Limit Speed<60km/h	6.74	88.46	2.61
Terrain: mountainous	Violation: passenger overload	Traffic: Free flow	Lanes_Num≤2	6.74	88.46	2.05
Terrain: plain	Crash: Head-on	Lanes_Num≤2	Veh_Num=2	6.74	88.46	1.62
Veh_Type:truck	Lanes_Num>2	Traffic: Free flow	Veh_Num=2	6.74	88.46	1.62
Veh_Num≥3	Crash: Rear-End		Lanes_Num>2	12.32	88.42	1.55
Day: weekend	Crash: Rear-End		Location: roadway	8.94	88.41	1.47
Grade>4%	Violation: improper operations		Location:roadside	7.77	88.33	2.92
Location: roadway	Light: dark without light	Limit_Speed>80km/h	Crash: Rear-End	7.77	88.33	2.61
Veh_Num≥3	Terrain: plain	Deform: disabled	Lanes_Num>2	7.77	88.33	1.55
Severity:A	Violation: improper lane usage	Traffic: Free flow	Location: roadway	7.77	88.33	1.47
Terrain: mountainous	Overspeed >20%	Lanes_Num≤2	Limit Speed<60km/h	11	88.24	2.61
Grade>4%	Lanes_Num≤2	Traffic: Free flow	Align: down-curve	6.6	88.24	3.38
Terrain: mountainous	Grade>4%	Crash: Rollover/overturn	Align: down-curve	6.6	88.24	3.38
Overspeed <20%	Surf:Wet/slippery		Weather: rain	6.6	88.24	3.27
Veh_Num=2	Driver condition: fatigue/impaired	Road Category: freeway	Crash: Rear-End	6.6	88.24	2.61
Location:roadside	Limit Speed<60km/h	Road Category: Lower-lever highway	Terrain: mountainous	6.6	88.24	1.91
Veh_Type:bus	Location:roadside	Lanes_Num≤2	Terrain: mountainous	6.6	88.24	1.91
Violation: improper operations	Limit Speed<60km/h		Lanes_Num≤2	9.82	88.16	2.05
Violation: improper lane usage	Traffic: Free flow		Veh_Num=2	9.82	88.16	1.62
Terrain: mountainous	Radius<500m	Vehicle condition: tire/brake failure	Align: down-curve	7.62	88.14	3.38
Crash: Rear-End	Light: dark without light	Road Category: freeway	Location: roadway	7.62	88.14	1.47
Veh_Type:truck	Violation: insufficient Distance	Lanes_Num>2	Road Category: freeway	10.85	88.1	2.57
Veh_Type:truck	Terrain: plain	Crash: Rear-End	Location: roadway	14.08	88.07	1.47
Veh_Type:truck	Location: roadway	Limit_Speed>80km/h	Crash: Rear-End	12.9	88	2.6
Veh_Type:bus	Deform: disabled	Violation: improper operations	Location:roadside	6.45	88	2.91
Veh_Num=1	Light: daylight	Limit Speed<60km/h	Terrain: mountainous	6.45	88	1.91
Terrain: plain	Crash: Rear-End	Overload	Veh_Type:truck	6.45	88	1.63
Dr: Fatigue/Impaired	Violation: speeding		Road Category: freeway	7.48	87.93	2.51
Grade>4%	Traffic: Free flow		Lanes_Num≤2	7.48	87.93	2.04
Veh_Num=1	Light: daylight	Violation: improper operations	Terrain: mountainous	7.48	87.93	1.9
Terrain: plain	Road Category: 1st-class highway		Lanes_Num>2	7.48	87.93	1.55
Severity:A	Crash: Head-on	Lanes_Num≤2	Location: roadway	11.73	87.91	1.47
Veh_Type:bus	Veh_Num=1		Location:roadside	10.56	87.8	2.91
Severity:A	Violation: improper lane usage	Limit Speed:[60 80]km/h	Location: roadway	10.56	87.8	1.46
Day: workday	Align: down-curve	Violation: improper operations	Location:roadside	6.3	87.76	2.91
Veh_Type:truck	Crash: Head-on	Overload	Violation: improper lane usage	6.3	87.76	2.45
Severity:A	Light: dark without light	Violation: improper lane usage	Veh_Type:truck	6.3	87.76	1.63
Severity:A	Crash: Head-on	Limit Speed<60km/h	Veh_Num=2	6.3	87.76	1.61
Veh_Type:truck	Light: dark without light	Limit_Speed>80km/h	Crash: Rear-End	7.33	87.72	2.59
Time: 0:00~6:00	Location: roadway	Light: dark without light	Veh_Type:truck	7.33	87.72	1.63
Location: roadway	Light: dark without light	Violation: insufficient Distance	Lanes_Num>2	7.33	87.72	1.54
Terrain: mountainous	Violation: improper operations	Lanes_Num≤2	Location:roadside	9.24	87.5	2.9
Deform: disabled	Violation: passenger overload	Limit Speed<60km/h	Lanes_Num≤2	9.24	87.5	2.03
Severity:B	Location:roadside	Lanes_Num≤2	Terrain: mountainous	9.24	87.5	1.89
Grade>4%	Violation: passenger overload		Limit Speed<60km/h	7.18	87.5	2.58
Grade>4%	Violation: passenger overload		Lanes_Num≤2	7.18	87.5	2.03
Severity:B	Radius<500m	Limit Speed<60km/h	Align: down-curve	6.16	87.5	3.35
Light: daylight	Violation: improper lane usage	Surf:Wet/slippery	Weather: rain	6.16	87.5	3.24
Align: down-curve	Grade>4%	Crash: Rollover/overturn	Limit Speed<60km/h	6.16	87.5	2.58
Grade>4%	Crash: Rollover/overturn	Lanes_Num≤2	Limit Speed<60km/h	6.16	87.5	2.58
Terrain: mountainous	Grade>4%	Overspeed >20%	Limit Speed<60km/h	6.16	87.5	2.58
Terrain: mountainous	Violation: passenger overload	Overspeed >20%	Limit Speed<60km/h	6.16	87.5	2.58
Terrain: mountainous	Grade>4%	Overspeed >20%	Lanes_Num≤2	6.16	87.5	2.03
Location:roadside	Violation: improper operations	Vehicle condition: tire/brake failure	Terrain: mountainous	6.16	87.5	1.89
Veh_Type:light-duty	Crash: Head-on	Light: daylight	Veh_Num=2	6.16	87.5	1.6
Align: down-curve	Limit Speed<60km/h		Lanes_Num≤2	13.2	87.38	2.03
Severity:A	Crash: Head-on	Road Category: 2nd-class highway	Location: roadway	12.17	87.37	1.46
Grade>4%	Location:roadside		Lanes_Num≤2	10.12	87.34	2.03
Crash: Rear-End	Light: dark without light	Lanes_Num>2	Location: roadway	10.12	87.34	1.46
Veh_Num=1	Violation: passenger overload		Terrain: mountainous	8.06	87.3	1.89
Day: workday	Veh_Type:truck	Time: 0:00~6:00	Location: roadway	8.06	87.3	1.46
Severity:A	Crash: Rear-End	Road Category: freeway	Location: roadway	14.08	87.27	1.46
Time: 0:00~6:00	Crash: Rear-End	Location: roadway	Veh_Type:truck	7.04	87.27	1.62
Violation: insufficient Distance			Crash: Rear-End	19.06	87.25	2.58
Terrain: mountainous	Limit Speed<60km/h		Lanes_Num≤2	18.04	87.23	2.02
Crash: Rollover/overturn	Overspeed >20%	Lanes_Num≤2	Limit Speed<60km/h	6.01	87.23	2.58
Day: workday	Radius<500m	Grade>4%	Limit Speed<60km/h	6.01	87.23	2.58
Veh_Num=2	Time: 0:00~6:00	Light: dark without light	Veh_Type:truck	6.01	87.23	1.62
Deform: disabled	Violation: improper lane usage	Driver condition: fatigue/impaired	Veh_Num=2	6.01	87.23	1.6
Location: roadway	Violation: improper lane usage	Violation: passenger overload	Veh_Num=2	6.01	87.23	1.6
Veh_Type:light-duty	Crash: Head-on	Deform: disabled	Veh_Num=2	6.01	87.23	1.6
Veh_Num=1	Limit Speed<60km/h		Lanes_Num≤2	9.97	87.18	2.02
Day: workday	Location:roadside	Limit Speed<60km/h	Terrain: mountainous	8.94	87.14	1.89
Crash: Rear-End	Violation: improper lane usage		Veh_Type:truck	8.94	87.14	1.61
Severity:A	Crash: Rear-End	Light: dark without light	Location: roadway	8.94	87.14	1.45
Severity:A	Veh_Type:truck	Time: 0:00~6:00	Location: roadway	8.94	87.14	1.45
Day: workday	Crash: Rear-End	Location: roadway	Lanes_Num>2	15.84	87.1	1.53
Location:roadside	Road Category: Lower-lever highway		Terrain: mountainous	7.92	87.1	1.89
Severity:A	Crash: Rear-End	Vehicle condition: tire/brake failure	Location: roadway	7.92	87.1	1.45
Radius<500m	Violation: passenger overload		Limit Speed<60km/h	6.89	87.04	2.57
Veh_Num=2	Light: dark without light	Violation: improper lane usage	Veh_Type:truck	6.89	87.04	1.61
Day: workday	Road Category: 1st-class highway		Lanes_Num>2	6.89	87.04	1.53
Severity:A	Crash: Rear-End	Lanes_Num>2	Location: roadway	17.6	86.96	1.45
Grade>4%	Location:roadside	Lanes_Num≤2	Limit Speed<60km/h	8.8	86.96	2.57
Terrain:Mountainous	Impoper Lane Usage	Location:Roadway	Severity:A	10.7	86.9	1.34
Radius<500m	Vehicle condition: tire/brake failure		Align: down-curve	7.77	86.89	3.33
Veh_Num=1	Location:roadside	Traffic: Free flow	Lanes_Num≤2	7.77	86.89	2.02
Weather: rain	Limit Speed<60km/h		Lanes_Num≤2	7.77	86.89	2.02
Veh_Num=1	Light: daylight	Lanes_Num≤2	Terrain: mountainous	7.77	86.89	1.88
Crash: Rollover/overturn	Limit Speed<60km/h		Lanes_Num≤2	9.68	86.84	2.01
Veh_Type:bus	Terrain: mountainous	Violation: improper operations	Veh_Num=1	6.74	86.79	4.43
Terrain: mountainous	Surf:Wet/slippery	Lanes_Num>2	Weather: rain	6.74	86.79	3.22
Terrain: mountainous	Violation: improper operations	Traffic: Free flow	Location:roadside	6.74	86.79	2.87
Veh_Type:truck	Limit_Speed>80km/h	Driver condition: fatigue/impaired	Crash: Rear-End	6.74	86.79	2.56
Severity:A	Align: down-curve	Light: daylight	Lanes_Num≤2	6.74	86.79	2.01
Terrain: mountainous	Violation: improper operations	Traffic: Free flow	Lanes_Num≤2	6.74	86.79	2.01
Veh_Num=1	Deform: disabled	Limit Speed<60km/h	Terrain: mountainous	6.74	86.79	1.88
Location: roadway	Violation: improper lane usage	Driver condition: fatigue/impaired	Veh_Num=2	6.74	86.79	1.59
Terrain: plain	Light: daylight	Violation: speeding	Lanes_Num>2	6.74	86.79	1.53
Veh_Num=2	Road Category: 1st-class highway		Lanes_Num>2	6.74	86.79	1.53
Light: daylight	Violation: passenger overload	Limit Speed<60km/h	Lanes_Num≤2	8.65	86.76	2.01
Veh_Num=2	Time: 0:00~6:00	Location: roadway	Veh_Type:truck	8.65	86.76	1.61
Crash: Rear-End	Light: dark without light	Deform: disabled	Location: roadway	8.65	86.76	1.45
Severity:A	Terrain: plain	Overload	Location: roadway	8.65	86.76	1.45
Veh_Num=1	Crash: Falling/Immersion		Severity:B	13.34	86.67	2.35
Severity:A	Veh_Num=2	Road Category: freeway	Crash: Rear-End	9.53	86.67	2.56
Crash: Head-on	Limit Speed<60km/h		Lanes_Num≤2	9.53	86.67	2.01
Grade>4%	Location:roadside	Deform: disabled	Limit Speed<60km/h	7.62	86.67	2.56
Terrain: mountainous	Road Category: 2nd-class highway	Traffic: Free flow	Lanes_Num≤2	7.62	86.67	2.01
Severity:A	Crash: Head-on	Location: roadway	Veh_Num=2	14.22	86.61	1.59
Veh_Num=2	Location:Roadway	Violation: improper lane usage	Severity:A	12.32	86.6	1.34
Location:roadside	Light: daylight	Violation: improper operations	Terrain: mountainous	8.5	86.57	1.87
Veh_Num≥3	Crash: Rear-End	Deform: disabled	Location: roadway	8.5	86.57	1.44
Severity:B	Grade>4%	Limit Speed<60km/h	Location:roadside	6.6	86.54	2.87
Severity:B	Grade>4%	Location:roadside	Limit Speed<60km/h	6.6	86.54	2.55
Veh_Num=1	Violation: passenger overload	Lanes_Num≤2	Limit Speed<60km/h	6.6	86.54	2.55
Veh_Num≥3	Light: dark without light		Lanes_Num>2	6.6	86.54	1.52
Grade>4%	Deform: disabled	Lanes_Num≤2	Limit Speed<60km/h	9.38	86.49	2.55
Terrain: plain	Deform: disabled	Overload	Veh_Type:truck	9.38	86.49	1.6
Veh_Type:truck	Deform: disabled	Driver condition: fatigue/impaired	Location: roadway	9.38	86.49	1.44
Severity:A	Veh_Type:truck	Lanes_Num>2	Location: roadway	19.65	86.45	1.44
Align: down-curve	Violation: passenger overload	Lanes_Num≤2	Limit Speed<60km/h	7.48	86.44	2.55
Veh_Num=1	Location:roadside	Limit Speed<60km/h	Terrain: mountainous	9.24	86.3	1.87
Terrain: mountainous	Grade>4%	Violation: passenger overload	Align: down-curve	6.45	86.27	3.31
Align: down-curve	Location:roadside	Violation: passenger overload	Limit Speed<60km/h	6.45	86.27	2.55
Grade>4%	Violation: improper operations	Lanes_Num≤2	Limit Speed<60km/h	6.45	86.27	2.55
Severity:A	Veh_Type:light-duty	Crash: Head-on	Veh_Num=2	6.45	86.27	1.58
Align: down-curve	Road Category: 2nd-class highway		Lanes_Num≤2	11	86.21	2
Grade>4%	Traffic: Free flow		Align: down-curve	7.33	86.21	3.3
Severity:B	Align: down-curve	Lanes_Num≤2	Limit Speed<60km/h	7.33	86.21	2.55
Terrain: mountainous	Location:roadside	Overspeed >20%	Lanes_Num≤2	7.33	86.21	2
Violation: illegal lanechange/overtake	Limit Speed:[60 80]km/h	Road Category: 2nd-class highway	Veh_Num=2	7.33	86.21	1.58
Severity:A	Veh_Type:truck	Limit_Speed>80km/h	Location: roadway	11.88	86.17	1.44
Terrain: mountainous	Align: down-curve	Overspeed >20%	Limit Speed<60km/h	8.21	86.15	2.54
Day: workday	Location: roadway	Violation: passenger overload	Veh_Num=2	8.21	86.15	1.58
Veh_Type:truck	Violation: improper lane usage	Limit Speed:[60 80]km/h	Location: roadway	9.09	86.11	1.44
Severity:A	Veh_Type:truck	Terrain: plain	Location: roadway	19.94	86.08	1.44
Veh_Num=2	Violation: improper lane usage	Limit Speed:[60 80]km/h	Location: roadway	9.97	86.08	1.44
Location:roadside	Light: daylight	Lanes_Num≤2	Terrain: mountainous	10.85	86.05	1.86
Veh_Num≥3	Crash: Rear-End	Location: roadway	Road Category: freeway	6.3	86	2.51
Day: workday	Time: 13:00~17:00	Limit Speed<60km/h	Lanes_Num≤2	6.3	86	1.99
Veh_Num=1	Violation: improper operations	Traffic: Free flow	Lanes_Num≤2	6.3	86	1.99
Light: daylight	Violation: improper operations	Limit Speed<60km/h	Terrain: mountainous	6.3	86	1.86
Severity:A	Violation: improper lane usage	Driver condition: fatigue/impaired	Veh_Num=2	6.3	86	1.58
Violation: improper operations	Lanes_Num≤2	Traffic: Free flow	Location:roadside	7.18	85.96	2.85
Align: down-curve	Location:roadside	Vehicle condition: tire/brake failure	Lanes_Num≤2	7.18	85.96	1.99
Terrain: mountainous	Overspeed >20%	Traffic: Free flow	Lanes_Num≤2	7.18	85.96	1.99
Terrain: plain	Location: roadway	Violation: passenger overload	Veh_Num=2	7.18	85.96	1.58
Veh_Type:light-duty	Location: roadway	Road Category: 2nd-class highway	Veh_Num=2	7.18	85.96	1.58
Violation: improper lane usage	Violation: illegal lanechange/overtake	Road Category: 2nd-class highway	Veh_Num=2	7.18	85.96	1.58
Veh_Num=1	Grade>4%		Lanes_Num≤2	8.06	85.94	1.99
Veh_Num=1	Deform: disabled	Lanes_Num≤2	Terrain: mountainous	8.06	85.94	1.86
Terrain: plain	Crash: Rear-End	Light: dark without light	Veh_Type:truck	8.06	85.94	1.59
Location: roadway	Road Category: freeway		Crash: Rear-End	18.77	85.91	2.54
Crash: Falling/Immersion			Terrain: mountainous	9.82	85.9	1.86
Veh_Num=1	Location:roadside	Lanes_Num≤2	Terrain: mountainous	10.7	85.88	1.86
Location: roadway	Violation: improper lane usage	Lanes_Num>2	Veh_Type:truck	10.7	85.88	1.59
Terrain: plain	Crash: Rear-End	Limit_Speed>80km/h	Location: roadway	10.7	85.88	1.43
Veh_Num=2	Overload		Veh_Type:truck	12.46	85.86	1.59
Veh_Type:truck	Crash: Rear-End		Location: roadway	20.38	85.8	1.43
Limit Speed<60km/h	Traffic: Free flow		Lanes_Num≤2	12.32	85.71	1.99
Severity:A	Crash: Head-on	Lanes_Num≤2	Veh_Num=2	11.44	85.71	1.57
Veh_Type:truck	Veh_Num=2	Driver condition: fatigue/impaired	Location: roadway	10.56	85.71	1.43
Veh_Num=2	Terrain: plain	Light: dark without light	Location: roadway	9.68	85.71	1.43
Terrain: mountainous	Align: down-curve	Violation: improper operations	Location:roadside	8.8	85.71	2.84
Location:roadside	Violation: improper operations	Traffic: Free flow	Veh_Num=1	7.92	85.71	4.43
Time: 13:00~17:00	Surf:Wet/slippery		Weather: rain	7.92	85.71	3.18
Crash: Head-on	Violation: passenger overload		Veh_Num=2	7.92	85.71	1.57
Grade>4%	Crash: Rollover/overturn		Align: down-curve	7.04	85.71	3.28
Grade>4%	Crash: Rollover/overturn		Lanes_Num≤2	7.04	85.71	1.99
Veh_Num=2	Violation: improper lane usage	Limit Speed<60km/h	Lanes_Num≤2	7.04	85.71	1.99
Crash: Rear-End	Location: roadway	Overload	Veh_Type:truck	7.04	85.71	1.59
Location:roadside	Violation: passenger overload	Limit Speed<60km/h	Veh_Num=1	6.16	85.71	4.41
Driver condition: fatigue/impaired	Surf:Wet/slippery		Weather: rain	6.16	85.71	3.18
Light: daylight	Limit Speed:[60 80]km/h	Surf:Wet/slippery	Weather: rain	6.16	85.71	3.18
Grade>4%	Violation: passenger overload	Lanes_Num≤2	Location:roadside	6.16	85.71	2.84
Light: daylight	Violation: improper lane usage	Limit Speed<60km/h	Lanes_Num≤2	6.16	85.71	1.99
Severity:A	Time: 0:00~6:00	Crash: Rear-End	Veh_Type:truck	6.16	85.71	1.59
Terrain: plain	Violation: improper lane usage	Lanes_Num≤2	Veh_Num=2	6.16	85.71	1.57
Veh_Type:truck	Crash: Head-on	Road Category: 2nd-class highway	Location: roadway	11.29	85.56	1.43
Veh_Type:truck	Light: dark without light	Lanes_Num>2	Location: roadway	11.29	85.56	1.43
Terrain: mountainous	Grade>4%	Light: daylight	Lanes_Num≤2	9.53	85.53	1.98
Veh_Num≥3	Crash: Rear-End	Road Category: freeway	Location: roadway	9.53	85.53	1.43
Radius<500m	Location:roadside		Limit Speed<60km/h	8.65	85.51	2.52
Veh_Num=2	Crash: Head-on	Road Category: 2nd-class highway	Location: roadway	13.78	85.45	1.42
Terrain: mountainous	Location:roadside	Violation: passenger overload	Veh_Num=1	6.89	85.45	4.5
Veh_Num=1	Grade>4%	Lanes_Num≤2	Limit Speed<60km/h	6.89	85.45	2.52
Veh_Num=1	Terrain: mountainous	Violation: passenger overload	Limit Speed<60km/h	6.89	85.45	2.52
Violation: passenger overload	Overspeed >20%	Lanes_Num≤2	Limit Speed<60km/h	6.89	85.45	2.52
Veh_Num=1	Violation: improper operations	Limit Speed<60km/h	Terrain: mountainous	6.89	85.45	1.85
Crash: Head-on	Location: roadway		Veh_Num=2	18.04	85.42	1.57
Severity:A	Terrain: mountainous	Location:roadside	Lanes_Num≤2	6.01	85.42	1.98
Veh_Num=1	Deform: disabled	Vehicle condition: tire/brake failure	Terrain: mountainous	6.01	85.42	1.85
Location:roadside	Traffic: Free flow		Lanes_Num≤2	10.26	85.37	1.98
Severity:A	Overload		Veh_Type:truck	13.64	85.32	1.58
Veh_Type:truck	Veh_Num=2	Terrain: plain	Location: roadway	17.01	85.29	1.42
Veh_Num=2	Road Category: 2nd-class highway	Traffic: Free flow	Location: roadway	8.5	85.29	1.42
Day: workday	Veh_Num=1	Violation: improper operations	Terrain: mountainous	7.62	85.25	1.85
Light: dark without light	Violation: insufficient Distance		Lanes_Num>2	7.62	85.25	1.5
Terrain: mountainous	Grade>4%	Lanes_Num≤2	Align: down-curve	11	85.23	3.27
Terrain: mountainous	Location: roadway	Limit Speed:[60 80]km/h	Veh_Num=2	6.74	85.19	1.56
Violation: improper lane usage	Overspeed <20%		Veh_Num=2	6.74	85.19	1.56
Grade>4%	Deform: disabled	Lanes_Num≤2	Align: down-curve	9.24	85.14	3.26
Align: down-curve	Violation: improper operations		Location:roadside	9.24	85.14	2.82
Severity:A	Crash: Head-on	Limit Speed:[60 80]km/h	Location: roadway	9.24	85.14	1.42
Align: down-curve	Grade>4%		Lanes_Num≤2	11.73	85.11	1.97
Location: roadway	Violation: improper lane usage	Lanes_Num≤2	Veh_Num=2	11.73	85.11	1.56
Severity:A	Terrain: plain	Crash: Rear-End	Location: roadway	14.22	85.09	1.42
Day: workday	Veh_Type:truck	Limit_Speed>80km/h	Crash: Rear-End	10.85	85.06	2.51
Location: roadway	Violation: improper lane usage	Limit Speed:[60 80]km/h	Veh_Num=2	9.97	85	1.56
Grade>4%	Violation: improper operations		Lanes_Num≤2	7.48	85	1.97
Terrain: mountainous	Overspeed >20%	Road Category: 2nd-class highway	Lanes_Num≤2	7.48	85	1.97
Align: down-curve	Overspeed >20%		Limit Speed<60km/h	9.09	84.93	2.51
Grade>4%	Road Category: 2nd-class highway		Align: down-curve	6.6	84.91	3.25
Align: down-curve	Violation: improper operations	Lanes_Num≤2	Limit Speed<60km/h	6.6	84.91	2.51
Align: down-curve	Light: daylight	Violation: passenger overload	Lanes_Num≤2	6.6	84.91	1.97
Day: workday	Veh_Num=1	Limit Speed<60km/h	Terrain: mountainous	6.6	84.91	1.84
Terrain: mountainous	Grade>4%	Vehicle condition: tire/brake failure	Align: down-curve	8.21	84.85	3.25
Veh_Type:bus	Terrain: mountainous	Violation: improper operations	Severity:B	8.21	84.85	2.33
Crash: Rear-End	Location: roadway	Light: dark without light	Veh_Type:truck	9.82	84.81	1.57
Location:roadside	Violation: improper operations	Limit Speed<60km/h	Veh_Num=1	7.33	84.75	3.73
Grade>4%	Overspeed >20%		Limit Speed<60km/h	7.33	84.75	2.5
Location: roadway	Limit_Speed>80km/h	Vehicle condition: tire/brake failure	Crash: Rear-End	7.33	84.75	2.5
Grade>4%	Overspeed >20%		Lanes_Num≤2	7.33	84.75	1.97
Severity:A	Time: 0:00~6:00	Location: roadway	Veh_Type:truck	8.94	84.72	1.57
Veh_Type:truck	Driver condition: fatigue/impaired		Location: roadway	13.78	84.68	1.41
Veh_Type:truck	Deform: disabled	Limit Speed:[60 80]km/h	Location: roadway	11.29	84.62	1.41
Light: daylight	Overspeed >20%	Lanes_Num≤2	Limit Speed<60km/h	9.68	84.62	2.5
Location:roadside	Deform: disabled	Limit Speed<60km/h	Terrain: mountainous	9.68	84.62	1.83
Road Category: 1st-class highway			Lanes_Num>2	9.68	84.62	1.49
Severity:B	Grade>4%		Align: down-curve	8.06	84.62	3.24
Align: down-curve	Grade>4%	Location:roadside	Limit Speed<60km/h	8.06	84.62	2.5
Severity:A	Deform: disabled	Driver condition: unfamiliar	Veh_Type:truck	8.06	84.62	1.57
Severity:A	Violation: illegal lanechange/overtake	Road Category: 2nd-class highway	Veh_Num=2	8.06	84.62	1.55
Severity:B	Radius<500m	Deform: disabled	Align: down-curve	6.45	84.62	3.24
Veh_Type:truck	Radius<500m		Align: down-curve	6.45	84.62	3.24
Violation: dangerous Driving	Road Category: 2nd-class highway		Violation: illegal lanechange/overtake	6.45	84.62	2.87
Severity:B	Grade>4%	Lanes_Num≤2	Location:roadside	6.45	84.62	2.8
Veh_Type:bus	Light: daylight	Vehicle condition: tire/brake failure	Severity:B	6.45	84.62	2.32
Severity:A	Time: 13:00~17:00	Crash: Head-on	Violation: improper lane usage	6.45	84.62	2.37
Align: down-curve	Light: daylight	Vehicle condition: tire/brake failure	Lanes_Num≤2	6.45	84.62	1.96
Violation: passenger overload	Limit Speed<60km/h		Lanes_Num≤2	12.02	84.54	1.96
Severity:A	Veh_Num=2	Light: dark without light	Veh_Type:truck	10.41	84.52	1.57
Severity:A	Traffic: stable flow		Location: roadway	10.41	84.52	1.41
Terrain: mountainous	Light: daylight	Traffic: Free flow	Lanes_Num≤2	8.8	84.51	1.96
Veh_Type:truck	Veh_Num=2	Violation: improper lane usage	Location: roadway	15.98	84.5	1.41
Terrain: mountainous	Crash: Rollover/overturn	Limit Speed<60km/h	Align: down-curve	7.18	84.48	3.24
Violation: illegal lanechange/overtake	Surf:Wet/slippery		Weather: rain	7.18	84.48	3.13
Deform: disabled	Violation: improper operations	Limit Speed<60km/h	Location:roadside	7.18	84.48	2.8
Terrain: mountainous	Crash: Rollover/overturn	Limit Speed<60km/h	Location:roadside	7.18	84.48	2.8
Terrain: mountainous	Location:roadside	Overspeed >20%	Limit Speed<60km/h	7.18	84.48	2.49
Light: daylight	Road Category: Lower-lever highway		Terrain: mountainous	7.18	84.48	1.83
Severity:B	Location:roadside	Violation: passenger overload	Terrain: mountainous	7.18	84.48	1.83
Day: workday	Location: roadway	Driver condition: unfamiliar	Veh_Type:truck	7.18	84.48	1.57
Terrain: mountainous	Grade>4%	Limit Speed<60km/h	Align: down-curve	9.53	84.42	3.23
Align: down-curve	Location:roadside	Lanes_Num≤2	Limit Speed<60km/h	9.53	84.42	2.49
Location: roadway	Deform: disabled	Violation: insufficient Distance	Lanes_Num>2	11.88	84.38	1.48
Align: down-curve	Grade>4%	Violation: improper operations	Veh_Num=1	7.92	84.38	3.71
Veh_Num=1	Grade>4%		Align: down-curve	7.92	84.38	3.23
Terrain: mountainous	Location:roadside	Violation: passenger overload	Limit Speed<60km/h	7.92	84.38	2.49
Severity:B	Location:roadside	Violation: improper operations	Terrain: mountainous	7.92	84.38	1.83
Deform: disabled	Lanes_Num≤2	Overload	Veh_Type:truck	7.92	84.38	1.56
Terrain: mountainous	Grade>4%	Violation: passenger overload	Location:roadside	6.3	84.31	2.79
Grade>4%	Lanes_Num≤2	Traffic: Free flow	Limit Speed<60km/h	6.3	84.31	2.49
Severity:B	Terrain: mountainous	Overspeed >20%	Limit Speed<60km/h	6.3	84.31	2.49
Align: down-curve	Location:roadside	Violation: passenger overload	Lanes_Num≤2	6.3	84.31	1.96
Deform: disabled	Violation: improper operations	Vehicle condition: tire/brake failure	Terrain: mountainous	6.3	84.31	1.83
Veh_Num=2	Location: roadway	Light: dark without light	Veh_Type:truck	11	84.27	1.56
Location: roadway	Violation: improper lane usage	Road Category: 2nd-class highway	Veh_Num=2	13.34	84.26	1.54
Severity:A	Veh_Type:truck	Veh_Num=2	Location: roadway	23.46	84.21	1.4
Severity:B	Limit Speed<60km/h	Lanes_Num≤2	Terrain: mountainous	9.38	84.21	1.82
Severity:B	Radius<500m		Limit Speed<60km/h	7.04	84.21	2.49
Terrain: mountainous	Overspeed >20%	Traffic: Free flow	Limit Speed<60km/h	7.04	84.21	2.49
Veh_Num=1	Location:roadside	Overspeed >20%	Limit Speed<60km/h	7.04	84.21	2.49
Veh_Type:truck	Terrain: plain	Traffic: Free flow	Veh_Num=2	7.04	84.21	1.54
Veh_Num=2	Driver condition: fatigue/impaired	Deform: functional	Severity:A	14.81	84.17	1.3
Radius:[500 1000]m			Terrain: mountainous	12.46	84.16	1.82
Location: roadway	Violation: passenger overload		Veh_Num=2	12.46	84.16	1.54
Veh_Num=1	Terrain: mountainous	Deform: disabled	Severity:B	10.12	84.15	2.32
Veh_Num=1	Align: down-curve	Lanes_Num≤2	Grade>4%	7.77	84.13	4.21
Severity:B	Violation: passenger overload	Limit Speed<60km/h	Terrain: mountainous	7.77	84.13	1.82
Severity:A	Veh_Num=2	Time: 0:00~6:00	Veh_Type:truck	7.77	84.13	1.56
Grade>4%	Deform: disabled	Limit Speed<60km/h	Align: down-curve	8.5	84.06	3.22
Veh_Type:bus	Location:roadside	Violation: improper operations	Severity:B	8.5	84.06	2.32
Time: 7:00~12:00	Location: roadway	Lanes_Num>2	Terrain: plain	8.5	84.06	1.56
Light: dark without light	Violation: improper lane usage		Veh_Type:truck	8.5	84.06	1.56
Severity:A	Violation: improper lane usage	Lanes_Num≤2	Veh_Num=2	11.58	84.04	1.54
Crash: Head-on	Violation: improper lane usage	Road Category: 2nd-class highway	Location: roadway	12.32	84	1.4
Location:roadside	Violation: improper operations	Lanes_Num≤2	Terrain: mountainous	9.24	84	1.82
Veh_Num=1	Align: down-curve	Limit Speed<60km/h	Grade>4%	6.16	84	4.18
Day: workday	Location:roadside	Violation: passenger overload	Lanes_Num≤2	6.16	84	1.95
Terrain: mountainous	Overspeed >20%	Vehicle condition: tire/brake failure	Lanes_Num≤2	6.16	84	1.95
Day: workday	Location:roadside	Violation: passenger overload	Terrain: mountainous	6.16	84	1.82
Crash: Rear-End	Violation: speeding		Road Category: freeway	9.97	83.95	2.45
Grade>4%	Light: daylight		Lanes_Num≤2	9.97	83.95	1.95
Veh_Num=1	Location:roadside	Light: daylight	Terrain: mountainous	9.97	83.95	1.82
Grade>4%	Violation: passenger overload		Align: down-curve	6.89	83.93	3.22
Crash: Head-on	Violation: dangerous Driving		Violation: illegal lanechange/overtake	6.89	83.93	2.85
Deform: disabled	Road Category: Lower-lever highway		Limit Speed<60km/h	6.89	83.93	2.48
Veh_Type:bus	Grade<4%		Severity:B	6.89	83.93	2.32
Location:roadside	Deform: disabled	Violation: passenger overload	Lanes_Num≤2	6.89	83.93	1.95
Veh_Num=1	Terrain: mountainous	Traffic: Free flow	Lanes_Num≤2	6.89	83.93	1.95
Severity:A	Driver condition: unfamiliar	Lanes_Num>2	Veh_Type:truck	6.89	83.93	1.56
Veh_Type:light-duty	Location: roadway	Lanes_Num≤2	Veh_Num=2	6.89	83.93	1.54
Severity:A	Location: roadway	Overspeed >20%	Veh_Num=2	11.44	83.87	1.54
Veh_Num=1	Location:roadside	Violation: passenger overload	Lanes_Num≤2	7.62	83.87	1.95
Deform: disabled	Violation: insufficient Distance		Lanes_Num>2	12.17	83.84	1.47
Crash: Head-on	Deform: disabled	Road Category: 2nd-class highway	Location: roadway	12.17	83.84	1.4
Day: workday	Location: roadway	Traffic: Free flow	Veh_Type:truck	8.36	83.82	1.55
Terrain: mountainous	Radius<500m	Limit Speed<60km/h	Align: down-curve	9.82	83.75	3.21
Day: workday	Violation: insufficient Distance		Lanes_Num>2	12.02	83.67	1.47
Veh_Num≥3	Lanes_Num>2	Vehicle condition: tire/brake failure	Crash: Rear-End	6.01	83.67	2.47
Veh_Type:bus	Grade>4%		Severity:B	6.01	83.67	2.31
Light: daylight	Overspeed >20%	Traffic: Free flow	Lanes_Num≤2	6.01	83.67	1.94
Light: daylight	Road Category: 2nd-class highway	Traffic: Free flow	Lanes_Num≤2	6.01	83.67	1.94
Terrain: mountainous	Align: down-curve	Crash: Head-on	Lanes_Num≤2	6.01	83.67	1.94
Veh_Type:truck	Align: down-curve	Light: daylight	Lanes_Num≤2	6.01	83.67	1.94
Veh_Num=1	Location:roadside	Road Category: 2nd-class highway	Terrain: mountainous	6.01	83.67	1.81
Violation: speeding	Overspeed <20%		Limit_Speed>80km/h	6.74	83.64	2.55
Severity:B	Align: down-curve	Grade>4%	Limit Speed<60km/h	6.74	83.64	2.47
Veh_Num=1	Terrain: mountainous	Violation: passenger overload	Lanes_Num≤2	6.74	83.64	1.94
Location:roadside	Violation: improper operations	Traffic: Free flow	Terrain: mountainous	6.74	83.64	1.81
Crash: Rear-End	Driver condition: unfamiliar		Veh_Type:truck	6.74	83.64	1.55
Limit Speed<60km/h	Road Category: Lower-lever highway	Lanes_Num≤2	Location:roadside	7.48	83.61	2.77
Crash: Head-on	Surf:Wet/slippery		Weather: rain	8.21	83.58	3.1
Day: workday	Crash: Rear-End	Light: dark without light	Veh_Type:truck	8.21	83.58	1.55
Location: roadway	Overspeed >20%	Lanes_Num≤2	Veh_Num=2	8.21	83.58	1.53
Day: workday	Align: down-curve	Light: daylight	Lanes_Num≤2	8.94	83.56	1.94
Time: 13:00~17:00	Violation: improper lane usage		Veh_Num=2	9.68	83.54	1.53
Limit Speed<60km/h	Vehicle condition: tire/brake failure		Lanes_Num≤2	11.14	83.52	1.94
Severity:A	Day: workday	Crash: Head-on	Location: roadway	11.14	83.52	1.39
Veh_Num=2	Surf:Wet/slippery		Weather: rain	11.88	83.51	3.1
Deform: disabled	Overspeed >20%	Lanes_Num≤2	Limit Speed<60km/h	11.88	83.51	2.47
Veh_Num=2	Violation: improper lane usage	Road Category: 2nd-class highway	Location: roadway	13.34	83.49	1.39
Day: workday	Location: roadway	Light: dark without light	Veh_Type:truck	11	83.33	1.54
Deform: disabled	Violation: improper lane usage	Lanes_Num≤2	Veh_Num=2	11	83.33	1.53
Terrain: mountainous	Location:roadside	Violation: improper operations	Veh_Num=1	10.26	83.33	3.62
Radius<500m	Limit Speed<60km/h		Align: down-curve	10.26	83.33	3.19
Terrain: plain	Deform: disabled	Violation: speeding	Lanes_Num>2	9.53	83.33	1.46
Crash: Rollover/overturn	Limit Speed<60km/h	Lanes_Num≤2	Location:roadside	8.06	83.33	2.76
Violation: illegal lanechange/overtake	Road Category: 2nd-class highway	Lanes_Num≤2	Veh_Num=2	8.06	83.33	1.53
Grade>4%	Violation: improper operations		Align: down-curve	7.33	83.33	3.19
Severity:B	Deform: disabled	Violation: improper operations	Location:roadside	7.33	83.33	2.76
Severity:B	Terrain: mountainous	Grade>4%	Location:roadside	7.33	83.33	2.76
Terrain: mountainous	Overspeed >20%	Road Category: 2nd-class highway	Limit Speed<60km/h	7.33	83.33	2.46
Veh_Num≥3	Location: roadway	Violation: insufficient Distance	Road Category: freeway	7.33	83.33	2.43
Violation: improper lane usage	Limit Speed<60km/h	Road Category: 2nd-class highway	Lanes_Num≤2	7.33	83.33	1.93
Segment: intersection			Terrain: plain	7.33	83.33	1.55
Violation: improper lane usage	Violation: passenger overload		Veh_Num=2	7.33	83.33	1.53
Severity:B	Veh_Num=1	Violation: improper operations	Veh_Type:bus	6.6	83.33	2.8
Terrain: mountainous	Location:roadside	Road Category: Lower-lever highway	Limit Speed<60km/h	6.6	83.33	2.46
Severity:B	Grade>4%	Deform: disabled	Lanes_Num≤2	6.6	83.33	1.93
Veh_Num=1	Location:roadside	Vehicle condition: tire/brake failure	Terrain: mountainous	6.6	83.33	1.8
Veh_Type:truck	Road Category: freeway		Crash: Rear-End	15.98	83.21	2.46
Terrain: mountainous	Deform: disabled	Overspeed >20%	Lanes_Num≤2	9.38	83.12	1.93
Limit Speed:[60 80]km/h	Surf:Wet/slippery		Weather: rain	8.65	83.1	3.08
Location:roadside	Violation: passenger overload	Lanes_Num≤2	Limit Speed<60km/h	7.92	83.08	2.45
Deform: disabled	Road Category: 2nd-class highway	Overload	Veh_Type:truck	7.92	83.08	1.54
Terrain: mountainous	Road Category: Lower-lever highway		Light: daylight	7.18	83.05	1.52
Location:roadside	Limit Speed<60km/h		Terrain: mountainous	12.9	83.02	1.8
Location:roadside	Limit Speed<60km/h	Vehicle condition: tire/brake failure	Align: down-curve	6.45	83.02	3.18
Align: down-curve	Crash: Rollover/overturn	Limit Speed<60km/h	Location:roadside	6.45	83.02	2.75
Align: down-curve	Crash: Rollover/overturn	Lanes_Num≤2	Location:roadside	6.45	83.02	2.75
Veh_Num=2	Limit_Speed>80km/h	Driver condition: fatigue/impaired	Crash: Rear-End	6.45	83.02	2.45
Align: down-curve	Crash: Head-on		Lanes_Num≤2	6.45	83.02	1.93
Terrain: mountainous	Violation: passenger overload	Lanes_Num≤2	Limit Speed<60km/h	9.97	82.93	2.45
Violation: passenger overload	Limit Speed<60km/h	Lanes_Num≤2	Terrain: mountainous	9.97	82.93	1.8
Location: roadway	Driver condition: unfamiliar		Veh_Type:truck	9.97	82.93	1.54
Severity:A	Violation: improper lane usage	Limit Speed:[60 80]km/h	Veh_Num=2	9.97	82.93	1.52
Veh_Num=2	Time: 0:00~6:00		Location: roadway	9.97	82.93	1.38
Location: roadway	Overload		Veh_Type:truck	14.22	82.91	1.54
Violation: improper operations	Limit Speed<60km/h		Location:roadside	9.24	82.89	2.74
Veh_Type:truck	Terrain: mountainous	Road Category: 2nd-class highway	Lanes_Num≤2	9.24	82.89	1.92
Severity:A	Violation: improper lane usage		Location: roadway	21.99	82.87	1.38
Radius<500m	Grade>4%		Limit Speed<60km/h	8.5	82.86	2.45
Veh_Num=2	Deform: disabled	Limit Speed:[60 80]km/h	Location: roadway	12.02	82.83	1.38
Terrain: mountainous	Location:roadside	Violation: passenger overload	Lanes_Num≤2	7.77	82.81	1.92
Veh_Type:truck	Road Category: 2nd-class highway	Traffic: Free flow	Veh_Num=2	7.77	82.81	1.52
Day: workday	Location: roadway	Violation: improper lane usage	Veh_Num=2	14.08	82.76	1.52
Severity:B	Veh_Num=1		Terrain: mountainous	10.56	82.76	1.79
Veh_Type:truck	Deform: disabled	Traffic: Free flow	Veh_Num=2	10.56	82.76	1.52
Severity:B	Terrain: mountainous	Violation: improper operations	Veh_Num=1	7.04	82.76	3.61
Veh_Type:truck	Terrain: plain		Location: roadway	25.22	82.69	1.38
Severity:B	Light: daylight	Violation: improper operations	Location:roadside	6.3	82.69	2.74
Location:roadside	Violation: improper operations	Violation: passenger overload	Terrain: mountainous	6.3	82.69	1.79
Align: down-curve	Traffic: Free flow		Lanes_Num≤2	9.09	82.67	1.92
Veh_Num=1	Lanes_Num≤2		Terrain: mountainous	11.14	82.61	1.79
Time: 0:00~6:00	Location: roadway		Veh_Type:truck	11.14	82.61	1.53
Veh_Type:bus	Violation: improper operations		Location:roadside	8.36	82.61	2.73
Location:roadside	Deform: disabled	Vehicle condition: tire/brake failure	Terrain: mountainous	8.36	82.61	1.79
Crash: angle			Veh_Num=2	8.36	82.61	1.51
Veh_Num=1	Violation: passenger overload		Lanes_Num≤2	7.62	82.54	1.91
Severity:A	Violation: improper lane usage	Road Category: 2nd-class highway	Veh_Num=2	12.46	82.52	1.51
Grade>4%	Lanes_Num≤2		Align: down-curve	11.73	82.47	3.16
Violation: improper lane usage	Limit Speed:[60 80]km/h		Location: roadway	11.73	82.47	1.38
Align: down-curve	Crash: Rollover/overturn	Lanes_Num≤2	Grade>4%	6.89	82.46	4.59
Grade>4%	Light: daylight	Limit Speed<60km/h	Location:roadside	6.89	82.46	2.73
Violation: improper lane usage	Violation: illegal lanechange/overtake	Road Category: 2nd-class highway	Crash: Head-on	6.89	82.46	2.73
Grade<4%	Crash: Rear-End	Lanes_Num>2	Limit_Speed>80km/h	6.89	82.46	2.51
Veh_Num=1	Align: down-curve	Lanes_Num≤2	Limit Speed<60km/h	6.89	82.46	2.43
Location:roadside	Light: daylight	Violation: passenger overload	Lanes_Num≤2	6.89	82.46	1.91
Location:roadside	Light: daylight	Violation: passenger overload	Terrain: mountainous	6.89	82.46	1.79
Veh_Type:bus	Location:roadside	Violation: improper operations	Terrain: mountainous	6.89	82.46	1.79
Location: roadway	Deform: disabled	Limit_Speed>80km/h	Crash: Rear-End	11	82.42	2.43
Day: workday	Location:roadside	Lanes_Num≤2	Terrain: mountainous	11	82.42	1.78
Grade>4%	Limit Speed<60km/h		Align: down-curve	10.26	82.35	3.16
Day: workday	Veh_Num=1	Location:roadside	Terrain: mountainous	10.26	82.35	1.78
Veh_Num=1	Location:roadside	Violation: improper operations	Terrain: mountainous	10.26	82.35	1.78
Terrain: mountainous	Limit Speed<60km/h	Vehicle condition: tire/brake failure	Align: down-curve	8.21	82.35	3.16
Terrain: mountainous	Crash: Rollover/overturn	Lanes_Num≤2	Location:roadside	8.21	82.35	2.73
Light: daylight	Violation: passenger overload	Limit Speed<60km/h	Terrain: mountainous	8.21	82.35	1.78
Crash: Head-on	Deform: disabled	Limit Speed:[60 80]km/h	Veh_Type:truck	8.21	82.35	1.53
Align: down-curve	Location:roadside	Violation: passenger overload	Veh_Num=1	6.16	82.35	3.59
Veh_Type:bus	Crash: Rollover/overturn	Light: daylight	Location:roadside	6.16	82.35	2.73
Terrain: mountainous	Grade>4%	Crash: Rollover/overturn	Limit Speed<60km/h	6.16	82.35	2.43
Veh_Num=1	Radius<500m		Limit Speed<60km/h	6.16	82.35	2.43
Grade>4%	Location:roadside		Align: down-curve	9.53	82.28	3.15
Grade>4%	Location:roadside		Limit Speed<60km/h	9.53	82.28	2.43
Severity:A	Crash: Rear-End	Driver condition: fatigue/impaired	Veh_Num=2	9.53	82.28	1.51
Location: roadway	Violation: insufficient Distance		Lanes_Num>2	17.01	82.27	1.45
Limit Speed<60km/h	Road Category: Lower-lever highway		Location:roadside	7.48	82.26	2.72
Location:roadside	Lanes_Num≤2	Vehicle condition: tire/brake failure	Limit Speed<60km/h	7.48	82.26	2.43
Location:roadside	Road Category: Lower-lever highway		Limit Speed<60km/h	7.48	82.26	2.43
Veh_Num≥3	Violation: insufficient Distance		Road Category: freeway	7.48	82.26	2.4
Crash: Rear-End			Lanes_Num>2	27.86	82.25	1.45
Deform: disabled	Surf:Wet/slippery		Weather: rain	18.33	82.24	3.05
Time: 13:00~17:00	Limit Speed<60km/h		Lanes_Num≤2	8.8	82.19	1.91
Day: workday	Terrain: plain	Overload	Veh_Type:truck	8.8	82.19	1.52
Day: workday	Road Category: Lower-lever highway		Location:roadside	6.74	82.14	2.72
Deform: disabled	Road Category: Lower-lever highway		Location:roadside	6.74	82.14	2.72
Location:roadside	Deform: disabled	Overspeed >20%	Limit Speed<60km/h	6.74	82.14	2.43
Location:roadside	Deform: disabled	Violation: passenger overload	Terrain: mountainous	6.74	82.14	1.78
Severity:A	Crash: Head-on	Road Category: 2nd-class highway	Violation: improper lane usage	11.44	82.11	2.29
Day: workday	Grade>4%	Lanes_Num≤2	Limit Speed<60km/h	8.06	82.09	2.42
Grade<4%	Road Category: 2nd-class highway		Terrain: mountainous	8.06	82.09	1.78
Time: 0:00~6:00	Crash: Rear-End		Veh_Type:truck	8.06	82.09	1.52
Veh_Num=1	Limit Speed<60km/h		Terrain: mountainous	9.38	82.05	1.78
Location: roadway	Deform: disabled	Limit Speed:[60 80]km/h	Veh_Num=2	12.02	82	1.5
Severity:B	Crash: Falling/Immersion		Veh_Num=1	6.01	82	3.58
Day: workday	Surf:Wet/slippery	Vehicle condition: tire/brake failure	Weather: rain	6.01	82	3.04
Radius<500m	Deform: disabled	Traffic: Free flow	Limit Speed<60km/h	6.01	82	2.42
Violation: improper lane usage	Lanes_Num≤2		Veh_Num=2	14.66	81.97	1.5
Crash: Rollover/overturn	Violation: passenger overload		Location:roadside	7.33	81.97	2.71
Location: roadway	Violation: improper lane usage	Violation: illegal lanechange/overtake	Crash: Head-on	7.33	81.97	2.71
Day: workday	Grade<4%	Location: roadway	Veh_Type:truck	7.33	81.97	1.52
Light: dark without light	Violation: insufficient Distance		Veh_Type:truck	7.33	81.97	1.52
Crash: Head-on	Road Category: 2nd-class highway		Location: roadway	15.98	81.95	1.37
Grade>4%	Vehicle condition: tire/brake failure		Align: down-curve	8.65	81.94	3.14
Crash: Rear-End	Light: dark without light		Veh_Type:truck	11.29	81.91	1.52
Severity:A	Location: roadway	Road Category: 2nd-class highway	Veh_Num=2	15.25	81.89	1.5
Severity:A	Veh_Num≥3		Location: roadway	11.88	81.82	1.36
Crash: Rear-End	Location: roadway	Driver condition: fatigue/impaired	Veh_Type:truck	9.24	81.82	1.52
Day: workday	Align: down-curve	Location:roadside	Lanes_Num≤2	7.92	81.82	1.9
Terrain: plain	Violation: improper lane usage	Road Category: 2nd-class highway	Veh_Type:truck	7.92	81.82	1.52
Severity:B	Align: down-curve	Grade>4%	Location:roadside	6.6	81.82	2.71
Align: down-curve	Deform: disabled	Violation: passenger overload	Limit Speed<60km/h	6.6	81.82	2.42
Veh_Type:truck	Lanes_Num>2		Location: roadway	24.93	81.73	1.36
Deform: disabled	Violation: improper lane usage	Road Category: 2nd-class highway	Veh_Type:truck	12.46	81.73	1.51
Veh_Num≥3	Road Category: freeway		Crash: Rear-End	11.14	81.72	2.41
Align: down-curve	Grade>4%	Deform: disabled	Limit Speed<60km/h	8.5	81.69	2.41
Day: workday	Location:roadside	Violation: improper operations	Terrain: mountainous	8.5	81.69	1.77
Severity:B	Terrain: mountainous	Grade>4%	Limit Speed<60km/h	7.18	81.67	2.41
Veh_Num=1	Align: down-curve	Deform: disabled	Severity:B	7.18	81.67	2.3
Severity:B	Terrain: mountainous	Grade>4%	Lanes_Num≤2	7.18	81.67	1.89
Violation: illegal lanechange/overtake	Road Category: 2nd-class highway		Veh_Num=2	12.32	81.55	1.5
Severity:B	Align: down-curve	Location:roadside	Veh_Num=1	7.77	81.54	3.58
Limit_Speed>80km/h	Surf:Wet/slippery		Weather: rain	7.77	81.54	3.02
Grade<4%	Crash: Rear-End		Road Category: freeway	7.77	81.54	2.38
Terrain: mountainous	Align: down-curve	Overspeed >20%	Lanes_Num≤2	7.77	81.54	1.89
Severity:B	Terrain: mountainous	Crash: Rollover/overturn	Location:roadside	6.45	81.48	2.7
Crash: Head-on	Overload		Violation: improper lane usage	6.45	81.48	2.28
Day: workday	Violation: improper lane usage	Limit Speed<60km/h	Lanes_Num≤2	6.45	81.48	1.89
Light: daylight	Limit Speed<60km/h	Traffic: Free flow	Terrain: mountainous	6.45	81.48	1.76
Violation: improper lane usage	Limit Speed:[60 80]km/h		Veh_Num=2	11.58	81.44	1.49
Veh_Num≥3	Terrain: plain		Lanes_Num>2	11.58	81.44	1.43
Terrain: mountainous	Violation: improper lane usage	Road Category: 2nd-class highway	Crash: Head-on	8.36	81.43	2.7
Day: workday	Crash: Rear-End	Driver condition: fatigue/impaired	Veh_Num=2	8.36	81.43	1.49
Terrain: mountainous	Road Category: Lower-lever highway		Limit Speed<60km/h	7.04	81.36	2.4
Grade<4%	Weather: rain		Terrain: mountainous	7.04	81.36	1.76
Severity:B	Location:roadside	Violation: improper operations	Veh_Type:bus	7.62	81.25	2.73
Time: 0:00~6:00	Driver condition: fatigue/impaired		Terrain: plain	7.62	81.25	1.51
Violation: insufficient Distance			Lanes_Num>2	17.74	81.21	1.43
Violation: improper lane usage	Surf:Wet/slippery		Weather: rain	10.12	81.18	3.01
Severity:A	Crash: Head-on		Location: roadway	16.42	81.16	1.35
Crash: Rear-End	Overload		Veh_Type:truck	8.21	81.16	1.5
Veh_Num=2	Crash: Head-on	Lanes_Num≤2	Location: roadway	12.61	81.13	1.35
Veh_Num=1	Radius<500m		Grade>4%	6.3	81.13	4.32
Crash: Rollover/overturn	Light: daylight	Violation: improper operations	Location:roadside	6.3	81.13	2.69
Road Category: freeway	Overload		Crash: Rear-End	6.3	81.13	2.4
Veh_Type:truck	Crash: Head-on	Road Category: 2nd-class highway	Violation: improper lane usage	10.7	81.11	2.27
Veh_Num=2	Light: dark without light		Veh_Type:truck	13.2	81.08	1.5
Severity:B	Veh_Type:bus	Crash: Rollover/overturn	Location:roadside	6.89	81.03	2.68
Grade>4%	Light: daylight	Deform: disabled	Limit Speed<60km/h	6.89	81.03	2.39
Terrain: mountainous	Crash: Rear-End	Location: roadway	Road Category: freeway	6.89	81.03	2.36
Crash: Head-on	Violation: improper lane usage	Location: roadway	Road Category: 2nd-class highway	12.32	81.55	2.06
Road Category: 2nd-class highway	Overload		Veh_Type:truck	9.38	81.01	1.5
Light: daylight	Violation: improper lane usage	Limit Speed:[60 80]km/h	Crash: Head-on	7.48	80.95	2.68
Veh_Type:light-duty	Location:roadside		Lanes_Num≤2	7.48	80.95	1.88
Veh_Num≥3	Location: roadway	Lanes_Num>2	Crash: Rear-End	10.56	80.9	2.39
Align: down-curve	Overspeed >20%		Lanes_Num≤2	8.65	80.82	1.87
Deform: disabled	Violation: improper lane usage	Limit Speed:[60 80]km/h	Veh_Type:truck	8.65	80.82	1.5
Veh_Num=2	Overload		Location: roadway	11.73	80.81	1.35
Terrain: mountainous	Violation: improper operations		Location:roadside	12.32	80.77	2.67
Severity:B	Align: down-curve	Lanes_Num≤2	Grade>4%	6.16	80.77	4.27
Severity:B	Grade>4%	Location:roadside	Veh_Num=1	6.16	80.77	3.55
Road Category: 2nd-class highway	Traffic: stable flow		Violation: improper lane usage	6.74	80.7	2.26
Veh_Num=1	Location:roadside	Overspeed >20%	Lanes_Num≤2	6.74	80.7	1.87
Violation: improper operations	Lanes_Num≤2	Traffic: Free flow	Terrain: mountainous	6.74	80.7	1.75
Align: down-curve	Lanes_Num≤2	Traffic: Free flow	Radius<500m	7.33	80.65	4.91
Align: down-curve	Lanes_Num≤2	Traffic: Free flow	Limit Speed<60km/h	7.33	80.65	2.38
Veh_Num=1	Location:roadside	Violation: passenger overload	Limit Speed<60km/h	7.33	80.65	2.38
Driver condition: unfamiliar	Lanes_Num>2		Veh_Type:truck	8.5	80.56	1.49
Terrain: mountainous	Deform: disabled	Overspeed >20%	Limit Speed<60km/h	9.09	80.52	2.38
Light: daylight	Violation: improper lane usage	Road Category: 2nd-class highway	Crash: Head-on	9.68	80.49	2.66
Day: workday	Veh_Num=2	Traffic: Free flow	Veh_Type:truck	9.68	80.49	1.49
Lanes_Num≤2	Overload		Veh_Type:truck	9.68	80.49	1.49
Veh_Num=2	Time: 0:00~6:00		Veh_Type:truck	9.68	80.49	1.49
Align: down-curve	Radius<500m		Limit Speed<60km/h	10.26	80.46	2.38
Severity:A	Violation: improper lane usage	Lanes_Num>2	Veh_Type:truck	10.26	80.46	1.49
Severity:A	Crash: Head-on	Light: daylight	Violation: improper lane usage	10.85	80.43	2.25
Veh_Num=1	Violation: improper operations		Terrain: mountainous	10.85	80.43	1.74
Terrain: plain	Overload		Veh_Type:truck	12.02	80.39	1.49
Align: down-curve	Limit Speed<60km/h	Traffic: Free flow	Radius<500m	6.01	80.39	4.9
Align: down-curve	Violation: improper operations	Lanes_Num≤2	Grade>4%	6.01	80.39	4.74
Crash: Head-on	Deform: disabled	Violation: illegal lanechange/overtake	Road Category: 2nd-class highway	6.89	81.03	2.05
Veh_Type:truck	Crash: Head-on	Violation: illegal lanechange/overtake	Road Category: 2nd-class highway	6.01	80.39	2.03
Crash: Skidding	Limit Speed<60km/h		Lanes_Num≤2	6.01	80.39	1.86
Veh_Type:light-duty	Align: down-curve		Lanes_Num≤2	6.01	80.39	1.86
Lanes_Num≤2	Traffic: Free flow	Vehicle condition: tire/brake failure	Terrain: mountainous	6.01	80.39	1.74
Align: downhill	Lanes_Num>2		Grade<4%	6.6	80.36	3.04
Deform: disabled	Violation: improper operations	Traffic: Free flow	Location:roadside	6.6	80.36	2.66
Grade>4%	Violation: passenger overload		Location:roadside	6.6	80.36	2.66
Severity:B	Veh_Type:bus	Align: down-curve	Location:roadside	6.6	80.36	2.66
Grade>4%	Crash: Rollover/overturn		Limit Speed<60km/h	6.6	80.36	2.37
Crash: Head-on	Violation: improper lane usage	Limit Speed<60km/h	Road Category: 2nd-class highway	6.6	80.36	2.03
Location:roadside	Deform: disabled	Overspeed >20%	Lanes_Num≤2	6.6	80.36	1.86
Veh_Num=1	Align: down-curve	Deform: disabled	Lanes_Num≤2	6.6	80.36	1.86
Deform: disabled	Road Category: Lower-lever highway		Terrain: mountainous	6.6	80.36	1.74
Location:roadside	Light: daylight	Vehicle condition: tire/brake failure	Terrain: mountainous	6.6	80.36	1.74
Terrain: mountainous	Align: down-curve	Time: 13:00~17:00	Lanes_Num≤2	7.18	80.33	1.86
Veh_Num=1	Light: daylight	Deform: disabled	Terrain: mountainous	7.18	80.33	1.74
Crash: Rollover/overturn	Limit Speed<60km/h	Lanes_Num≤2	Terrain: mountainous	7.77	80.3	1.74
Deform: disabled	Violation: improper operations	Lanes_Num≤2	Location:roadside	8.36	80.28	2.66
Violation: improper operations	Traffic: Free flow		Lanes_Num≤2	8.36	80.28	1.86
Limit Speed<60km/h	Lanes_Num≤2	Vehicle condition: tire/brake failure	Terrain: mountainous	8.94	80.26	1.74
Violation: improper operations	Limit Speed<60km/h		Terrain: mountainous	8.94	80.26	1.74
Day: workday	Location: roadway	Limit Speed:[60 80]km/h	Veh_Num=2	10.7	80.22	1.47
Location: roadway	Traffic: Free flow		Veh_Type:truck	11.88	80.2	1.49
Veh_Num=2	Violation: passenger overload		Location: roadway	12.46	80.19	1.34
Veh_Num=2	Light: dark without light		Location: roadway	13.05	80.18	1.34
Veh_Type:truck	Traffic: Free flow		Veh_Num=2	13.64	80.17	1.47
Crash: Head-on	Lanes_Num≤2		Location: roadway	14.81	80.16	1.34
Violation: improper lane usage	Road Category: 2nd-class highway		Veh_Num=2	15.98	80.15	1.47
Crash: Head-on			Veh_Num=2	24.19	80.1	1.47
Crash: Rear-End			Location: roadway	27.13	80.09	1.34
Location: roadway	Road Category: 2nd-class highway		Veh_Num=2	19.94	80	1.47
Veh_Num=1			Location:roadside	18.18	80	2.65
Location:roadside	Lanes_Num≤2		Terrain: mountainous	15.25	80	1.73
Veh_Num≥3	Crash: Rear-End		Road Category: freeway	11.14	80	2.33
Severity:B	Terrain: mountainous	Lanes_Num≤2	Limit Speed<60km/h	9.38	80	2.36
Severity:B	Day: workday	Location:roadside	Terrain: mountainous	9.38	80	1.73
Light: daylight	Lanes_Num≤2	Traffic: Free flow	Terrain: mountainous	8.8	80	1.73
Terrain: mountainous	Location:roadside	Vehicle condition: tire/brake failure	Lanes_Num≤2	8.21	80	1.86
Violation: improper lane usage	Limit Speed:[60 80]km/h	Road Category: 2nd-class highway	Veh_Type:truck	8.21	80	1.48
Location:roadside	Violation: passenger overload	Lanes_Num≤2	Veh_Num=1	7.62	80	3.52
Severity:B	Grade>4%		Location:roadside	7.62	80	2.65
Violation: improper operations	Violation: passenger overload		Location:roadside	7.62	80	2.65
Severity:B	Grade>4%		Limit Speed<60km/h	7.62	80	2.36
Align: down-curve	Time: 13:00~17:00		Lanes_Num≤2	7.62	80	1.86
Violation: improper operations	Violation: passenger overload		Lanes_Num≤2	7.62	80	1.86
Day: workday	Veh_Num=1	Deform: disabled	Terrain: mountainous	7.62	80	1.73
Grade>4%	Violation: improper operations		Veh_Num=1	7.04	80	3.52
Grade>4%	Violation: improper operations		Limit Speed<60km/h	7.04	80	2.36
Veh_Type:bus	Deform: disabled	Violation: improper operations	Severity:B	7.04	80	2.26
Severity:B	Deform: disabled	Violation: improper operations	Terrain: mountainous	7.04	80	1.73
Deform: disabled	Violation: passenger overload	Overspeed >20%	Limit Speed<60km/h	6.45	80	2.36
Crash: Rear-End	Driver condition: unfamiliar		Road Category: freeway	6.45	80	2.33
Lanes_Num≤2	Traffic: stable flow		Violation: improper lane usage	6.45	80	2.24
Veh_Num=1	Deform: disabled	Traffic: Free flow	Lanes_Num≤2	6.45	80	1.86
Veh_Num=1	Time: 13:00~17:00		Terrain: mountainous	6.45	80	1.73
Severity:A	Violation: illegal lanechange/overtake		Location: roadway	15.1	79.84	1.33
Veh_Type:light-duty	Veh_Num=2		Location: roadway	14.52	79.84	1.33
Severity:B	Location:roadside	Deform: disabled	Terrain: mountainous	10.41	79.78	1.73
Severity:B	Veh_Type:bus	Terrain: mountainous	Location:roadside	9.82	79.76	2.64
Day: workday	Crash: Head-on	Road Category: 2nd-class highway	Violation: improper lane usage	9.82	79.76	2.23
Veh_Num≥3	Limit_Speed>80km/h		Crash: Rear-End	8.65	79.73	2.35
Location: roadway	Light: dark without light		Veh_Type:truck	15.54	79.7	1.48
Veh_Num=1	Grade>4%		Limit Speed<60km/h	7.48	79.69	2.35
Limit Speed<60km/h	Road Category: 2nd-class highway		Lanes_Num≤2	14.37	79.67	1.85
Veh_Num≥3	Violation: insufficient Distance	Lanes_Num>2	Road Category: freeway	6.89	79.66	2.32
Grade>4%	Lanes_Num≤2	Traffic: Free flow	Radius<500m	6.3	79.63	4.85
Severity:B	Location:roadside	Surf:Wet/slippery	Weather: rain	6.3	79.63	2.95
Veh_Type:truck	Violation: improper lane usage	Limit Speed:[60 80]km/h	Road Category: 2nd-class highway	8.21	77.78	2.03
Crash: Skidding	Road Category: 2nd-class highway		Lanes_Num≤2	6.3	79.63	1.85
Severity:A	Deform: functional	Road Category: 2nd-class highway	Lanes_Num≤2	6.3	79.63	1.85
Severity:B	Lanes_Num≤2	Vehicle condition: tire/brake failure	Terrain: mountainous	6.3	79.63	1.72
Severity:B	Location:roadside	Surf:Wet/slippery	Terrain: mountainous	6.3	79.63	1.72
Terrain: mountainous	Align: down-curve	Light: daylight	Lanes_Num≤2	12.02	79.61	1.85
Day: workday	Veh_Type:truck	Driver condition: fatigue/impaired	Veh_Num=2	9.68	79.52	1.46
Road Category: Lower-lever highway			Location:roadside	9.09	79.49	2.63
Road Category: Lower-lever highway			Limit Speed<60km/h	9.09	79.49	2.35
Surf:Wet/slippery	Traffic: Free flow		Weather: rain	8.5	79.45	2.94
Violation: speeding			Lanes_Num>2	20.38	79.43	1.4
Violation: improper lane usage	Road Category: 2nd-class highway		Location: roadway	15.84	79.41	1.32
Severity:B	Violation: passenger overload	Lanes_Num≤2	Limit Speed<60km/h	7.92	79.41	2.34
Align: down-curve	Limit Speed<60km/h	Vehicle condition: tire/brake failure	Grade>4%	8.06	79.39	4.32
Grade>4%	Lanes_Num≤2		Limit Speed<60km/h	11.29	79.38	2.34
Crash: Rollover/overturn	Deform: disabled	Lanes_Num≤2	Limit Speed<60km/h	7.33	79.37	2.34
Radius<500m	Traffic: Free flow		Limit Speed<60km/h	7.33	79.37	2.34
Veh_Num=1	Violation: passenger overload		Limit Speed<60km/h	7.33	79.37	2.34
Violation: improper operations	Vehicle condition: tire/brake failure		Terrain: mountainous	7.33	79.37	1.72
Align: down-curve	Deform: disabled	Lanes_Num≤2	Limit Speed<60km/h	10.7	79.35	2.34
Location:roadside	Deform: disabled	Lanes_Num≤2	Limit Speed<60km/h	10.7	79.35	2.34
Severity:A	Veh_Type:truck	Driver condition: fatigue/impaired	Veh_Num=2	10.7	79.35	1.45
Location: roadway	Violation: improper lane usage		Veh_Num=2	20.82	79.33	1.45
Severity:B	Veh_Num=1		Veh_Type:bus	10.12	79.31	2.66
Day: workday	Veh_Num=2	Limit_Speed>80km/h	Terrain: plain	10.12	79.31	1.47
Align: down-curve	Crash: Rollover/overturn	Limit Speed<60km/h	Grade>4%	6.74	79.31	4.63
Crash: Skidding	Location:roadside		Veh_Num=1	6.74	79.31	3.49
Severity:B	Align: down-curve	Light: daylight	Location:roadside	6.74	79.31	2.63
Severity:B	Align: down-curve	Lanes_Num≤2	Location:roadside	6.74	79.31	2.63
Grade<4%	Crash: Head-on		Violation: improper lane usage	6.74	79.31	2.22
Day: workday	Location:roadside	Vehicle condition: tire/brake failure	Terrain: mountainous	6.74	79.31	1.72
Day: workday	Location:roadside	Traffic: Free flow	Terrain: mountainous	6.74	79.31	1.72
Veh_Type:bus	Vehicle condition: tire/brake failure		Severity:B	9.53	79.27	2.24
Severity:B	Deform: disabled	Lanes_Num≤2	Terrain: mountainous	9.53	79.27	1.72
Crash: Rear-End	Violation: insufficient Distance	Limit_Speed>80km/h	Veh_Type:truck	9.53	79.27	1.47
Terrain: mountainous	Radius<500m		Align: down-curve	12.32	79.25	3.04
Radius<500m	Location:roadside	Deform: disabled	Grade>4%	6.16	79.25	4.17
Align: down-curve	Radius<500m	Location:roadside	Grade>4%	6.16	79.25	4.15
Terrain: mountainous	Violation: improper operations	Traffic: Free flow	Veh_Num=1	6.16	79.25	3.49
Severity:B	Align: down-curve	Violation: passenger overload	Limit Speed<60km/h	6.16	79.25	2.34
Terrain: mountainous	Grade>4%	Limit Speed<60km/h	Location:roadside	8.94	79.22	2.62
Veh_Type:truck	Limit_Speed>80km/h		Crash: Rear-End	14.52	79.2	2.34
Location: roadway	Overspeed >20%		Veh_Num=2	13.93	79.17	1.45
Crash: Rear-End	Location: roadway	Vehicle condition: tire/brake failure	Road Category: freeway	8.36	79.17	2.31
Terrain: mountainous	Light: daylight	Overspeed >20%	Lanes_Num≤2	8.36	79.17	1.84
Veh_Type:light-duty	Limit Speed<60km/h		Lanes_Num≤2	8.36	79.17	1.84
Time: 13:00~17:00	Location:roadside		Terrain: mountainous	8.36	79.17	1.71
Veh_Num≥3	Deform: disabled		Lanes_Num>2	12.17	79.05	1.39
Day: workday	Crash: Rear-End	Location: roadway	Veh_Type:truck	14.37	79.03	1.46
Veh_Type:truck	Limit Speed:[60 80]km/h		Veh_Num=2	14.37	79.03	1.45
Terrain: mountainous	Location:roadside	Traffic: Free flow	Veh_Num=1	7.18	79.03	3.48
Location:roadside	Lanes_Num≤2	Vehicle condition: tire/brake failure	Align: down-curve	7.18	79.03	3.03
Surf:Wet/slippery	Vehicle condition: Loss_Of_Control		Weather: rain	7.18	79.03	2.93
Veh_Num=2	Time: 13:00~17:00	Crash: Head-on	Violation: improper lane usage	7.18	79.03	2.21
Severity:B	Violation: improper operations		Location:roadside	9.38	79.01	2.62
Location: roadway	Deform: disabled	Surf:Wet/slippery	Veh_Type:truck	9.38	79.01	1.46
Location: roadway	Lanes_Num≤2		Veh_Num=2	17.6	78.95	1.45
Surf:Wet/slippery	Vehicle condition: tire/brake failure		Weather: rain	8.8	78.95	2.93
Terrain: mountainous	Light: daylight	Violation: passenger overload	Lanes_Num≤2	8.8	78.95	1.83
Severity:B	Radius<500m		Grade>4%	6.6	78.95	4.14
Location:roadside	Light: daylight	Violation: passenger overload	Veh_Num=1	6.6	78.95	3.47
Severity:A	Grade<4%	Lanes_Num>2	Road Category: freeway	6.6	78.95	2.3
Violation: improper operations	Overspeed >20%		Lanes_Num≤2	6.6	78.95	1.83
Terrain: mountainous	Road Category: 2nd-class highway		Lanes_Num≤2	16.42	78.87	1.83
Crash: Rear-End	Violation: speeding	Lanes_Num>2	Limit_Speed>80km/h	8.21	78.87	2.4
Terrain: mountainous	Align: down-curve	Violation: passenger overload	Limit Speed<60km/h	8.21	78.87	2.33
Crash: Rear-End	Location: roadway	Deform: disabled	Veh_Type:truck	14.22	78.86	1.46
Veh_Type:light-duty	Lanes_Num>2		Location: roadway	14.22	78.86	1.32
Terrain: mountainous	Location:roadside	Lanes_Num≤2	Limit Speed<60km/h	12.02	78.85	2.33
Align: down-curve	Location:roadside	Traffic: Free flow	Veh_Num=1	6.01	78.85	3.47
Severity:B	Veh_Type:bus	Limit Speed<60km/h	Location:roadside	6.01	78.85	2.61
Violation: dangerous Driving	Road Category: 2nd-class highway		Crash: Head-on	6.01	78.85	2.61
Align: down-curve	Location:roadside	Traffic: Free flow	Limit Speed<60km/h	6.01	78.85	2.33
Severity:A	Light: dark without light	Road Category: freeway	Crash: Rear-End	6.01	78.85	2.33
Severity:B	Veh_Type:bus	Limit Speed<60km/h	Terrain: mountainous	6.01	78.85	1.71
Deform: disabled	Overload		Veh_Type:truck	15.25	78.79	1.46
Severity:B	Terrain: mountainous	Lanes_Num≤2	Location:roadside	9.24	78.75	2.61
Location: roadway	Violation: improper lane usage	Lanes_Num≤2	Crash: Head-on	10.85	78.72	2.61
Terrain: mountainous	Crash: Rear-End	Lanes_Num>2	Limit_Speed>80km/h	7.04	78.69	2.4
Deform: disabled	Limit Speed<60km/h	Surf:Wet/slippery	Lanes_Num≤2	7.04	78.69	1.83
Limit Speed<60km/h	Road Category: Lower-lever highway	Lanes_Num≤2	Terrain: mountainous	7.04	78.69	1.7
Terrain: mountainous	Grade>4%		Align: down-curve	12.9	78.57	3.01
Terrain: mountainous	Grade>4%		Lanes_Num≤2	12.9	78.57	1.82
Terrain: mountainous	Lanes_Num≤2	Vehicle condition: tire/brake failure	Align: down-curve	9.68	78.57	3.01
Severity:B	Location:roadside	Light: daylight	Terrain: mountainous	9.68	78.57	1.7
Terrain: mountainous	Location:roadside	Vehicle condition: tire/brake failure	Align: down-curve	8.06	78.57	3.01
Align: down-curve	Grade>4%	Limit Speed<60km/h	Location:roadside	8.06	78.57	2.6
Location:roadside	Deform: disabled	Violation: passenger overload	Veh_Num=1	6.45	78.57	3.46
Day: workday	Overspeed >20%	Surf:Wet/slippery	Weather: rain	6.45	78.57	2.91
Grade>4%	Crash: Rollover/overturn		Location:roadside	6.45	78.57	2.6
Location:roadside	Deform: disabled	Violation: passenger overload	Limit Speed<60km/h	6.45	78.57	2.32
Terrain: mountainous	Crash: Head-on	Violation: improper lane usage	Road Category: 2nd-class highway	8.36	76	2.01
Overspeed >20%	Lanes_Num≤2		Limit Speed<60km/h	15.54	78.52	2.32
Veh_Type:bus	Terrain: mountainous		Severity:B	12.32	78.5	2.22
Crash: Rollover/overturn	Lanes_Num≤2		Location:roadside	10.7	78.49	2.6
Light: daylight	Violation: improper lane usage	Lanes_Num≤2	Crash: Head-on	9.09	78.48	2.6
Severity:A	Lanes_Num>2	Vehicle condition: tire/brake failure	Road Category: freeway	9.09	78.48	2.29
Severity:B	Deform: disabled	Limit Speed<60km/h	Lanes_Num≤2	9.09	78.48	1.82
Violation: improper lane usage	Limit Speed<60km/h		Lanes_Num≤2	9.09	78.48	1.82
Time: 7:00~12:00	Crash: Rear-End		Road Category: freeway	7.48	78.46	2.29
Day: workday	Crash: Rear-End	Violation: insufficient Distance	Veh_Type:truck	10.12	78.41	1.45
Terrain: mountainous	Surf:Wet/slippery		Weather: rain	14.37	78.4	2.91
Align: down-curve	Light: daylight		Lanes_Num≤2	12.76	78.38	1.82
Terrain: mountainous	Grade>4%	Location:roadside	Veh_Num=1	8.5	78.38	3.45
Terrain: mountainous	Crash: Head-on	Location: roadway	Lanes_Num≤2	8.5	78.38	1.82
Violation: passenger overload	Limit Speed<60km/h		Terrain: mountainous	11.14	78.35	1.7
Severity:B	Align: down-curve	Limit Speed<60km/h	Location:roadside	6.89	78.33	2.59
Time: 13:00~17:00	Limit Speed<60km/h	Lanes_Num≤2	Terrain: mountainous	6.89	78.33	1.7
Location:roadside	Violation: passenger overload		Lanes_Num≤2	9.53	78.31	1.82
Severity:A	Deform: disabled	Violation: improper lane usage	Veh_Type:truck	14.81	78.29	1.45
Terrain: mountainous	Align: down-curve	Location:roadside	Lanes_Num≤2	10.56	78.26	1.82
Day: workday	Light: daylight	Violation: passenger overload	Lanes_Num≤2	7.92	78.26	1.82
Veh_Num=1	Location:roadside		Terrain: mountainous	14.22	78.23	1.69
Location: roadway	Violation: improper lane usage		Veh_Type:truck	20.53	78.21	1.45
Severity:B	Align: down-curve	Limit Speed<60km/h	Grade>4%	6.3	78.18	4.11
Deform: disabled	Overspeed >20%	Vehicle condition: tire/brake failure	Limit Speed<60km/h	6.3	78.18	2.31
Time: 7:00~12:00	Crash: Rear-End	Location: roadway	Road Category: freeway	6.3	78.18	2.28
Violation: speeding	Vehicle condition: tire/brake failure		Road Category: freeway	6.3	78.18	2.28
Crash: Head-on	Overload		Road Category: 2nd-class highway	6.01	75.93	1.98
Time: 13:00~17:00	Traffic: Free flow		Lanes_Num≤2	6.3	78.18	1.81
Time: 13:00~17:00	Traffic: Free flow		Terrain: mountainous	6.3	78.18	1.69
Veh_Type:bus	Veh_Num=1	Deform: disabled	Terrain: mountainous	6.3	78.18	1.69
Veh_Num=2	Road Category: 2nd-class highway		Location: roadway	19.94	78.16	1.3
Day: workday	Terrain: mountainous	Location:roadside	Lanes_Num≤2	11	78.13	1.81
Crash: Skidding	Lanes_Num≤2		Terrain: mountainous	7.33	78.13	1.69
Veh_Num=2	Crash: Rear-End	Location: roadway	Veh_Type:truck	12.02	78.1	1.45
Veh_Num≥3	Deform: disabled		Veh_Type:truck	12.02	78.1	1.45
Day: workday	Location: roadway	Deform: disabled	Veh_Type:truck	20.38	78.09	1.45
Veh_Type:bus	Terrain: mountainous	Location:roadside	Veh_Num=1	8.36	78.08	3.44
Severity:B	Terrain: mountainous	Limit Speed<60km/h	Location:roadside	8.36	78.08	2.59
Severity:B	Terrain: mountainous	Location:roadside	Veh_Num=1	10.41	78.02	3.43
Location:roadside	Violation: improper operations		Veh_Num=1	12.46	77.98	3.43
Violation: passenger overload	Lanes_Num≤2	Traffic: Free flow	Terrain: mountainous	6.74	77.97	1.69
Terrain: mountainous	Crash: Rollover/overturn	Lanes_Num≤2	Limit Speed<60km/h	7.77	77.94	2.3
Day: workday	Terrain: mountainous	Violation: passenger overload	Lanes_Num≤2	7.77	77.94	1.81
Light: daylight	Surf:Wet/slippery	Lanes_Num≤2	Terrain: mountainous	7.77	77.94	1.69
Light: daylight	Violation: improper operations	Lanes_Num≤2	Terrain: mountainous	7.77	77.94	1.69
Location: roadway	Limit Speed:[60 80]km/h		Veh_Num=2	16.57	77.93	1.43
Day: workday	Crash: Rear-End	Limit_Speed>80km/h	Veh_Type:truck	10.85	77.89	1.44
Location: roadway	Limit Speed:[60 80]km/h	Road Category: 2nd-class highway	Veh_Type:truck	10.85	77.89	1.44
Deform: disabled	Limit Speed<60km/h	Overspeed >20%	Lanes_Num≤2	11.88	77.88	1.81
Crash: Rear-End	Location: roadway	Limit_Speed>80km/h	Veh_Type:truck	12.9	77.88	1.44
Location: roadway	Violation: improper lane usage	Road Category: 2nd-class highway	Crash: Head-on	12.32	77.78	2.57
Align: down-curve	Location:roadside		Lanes_Num≤2	11.29	77.78	1.8
Day: workday	Location: roadway	Driver condition: fatigue/impaired	Veh_Type:truck	10.26	77.78	1.44
Day: workday	Location: roadway	Driver condition: fatigue/impaired	Veh_Num=2	10.26	77.78	1.43
Severity:B	Location:roadside	Lanes_Num≤2	Limit Speed<60km/h	8.21	77.78	2.3
Veh_Type:truck	Violation: improper lane usage	Limit Speed<60km/h	Road Category: 2nd-class highway	8.18	75.69	1.98
Severity:A	Violation: improper lane usage	Violation: illegal lanechange/overtake	Crash: Head-on	7.18	77.78	2.57
Veh_Type:bus	Time: 13:00~17:00		Severity:B	7.18	77.78	2.2
Veh_Num=2	Crash: Head-on	Violation: illegal lanechange/overtake	Road Category: 2nd-class highway	7.92	77.89	1.97
Grade>4%	Deform: disabled	Limit Speed<60km/h	Radius<500m	6.16	77.78	3.7
Severity:B	Location:roadside	Surf:Wet/slippery	Veh_Num=1	6.16	77.78	3.42
Terrain: mountainous	Violation: passenger overload	Vehicle condition: tire/brake failure	Align: down-curve	6.16	77.78	2.98
Severity:A	Light: dark without light	Limit_Speed>80km/h	Crash: Rear-End	6.16	77.78	2.3
Violation: illegal lanechange/overtake	Limit Speed<60km/h		Lanes_Num≤2	6.16	77.78	1.8
Day: workday	Veh_Num=1	Traffic: Free flow	Terrain: mountainous	6.16	77.78	1.68
Veh_Num=1	Road Category: 2nd-class highway		Terrain: mountainous	6.16	77.78	1.68
Veh_Type:bus	Limit Speed<60km/h	Lanes_Num≤2	Terrain: mountainous	6.16	77.78	1.68
Radius<500m			Align: down-curve	12.76	77.68	2.98
Location: roadway	Violation: insufficient Distance	Limit_Speed>80km/h	Veh_Type:truck	9.68	77.65	1.44
Crash: Rollover/overturn	Limit Speed<60km/h		Location:roadside	8.65	77.63	2.57
Align: down-curve	Violation: passenger overload		Lanes_Num≤2	8.65	77.63	1.8
Violation: passenger overload	Traffic: Free flow		Lanes_Num≤2	8.65	77.63	1.8
Terrain: mountainous	Crash: Rollover/overturn	Light: daylight	Location:roadside	7.62	77.61	2.57
Day: workday	Grade<4%	Deform: disabled	Terrain: mountainous	7.62	77.61	1.68
Grade>4%			Lanes_Num≤2	14.22	77.6	1.8
Location: roadway	Violation: insufficient Distance	Lanes_Num>2	Road Category: freeway	13.2	77.59	2.26
Day: workday	Location:roadside	Traffic: Free flow	Veh_Num=1	6.6	77.59	3.41
Severity:B	Location:roadside	Violation: passenger overload	Veh_Num=1	6.6	77.59	3.41
Severity:B	Veh_Type:bus	Violation: improper operations	Veh_Num=1	6.6	77.59	3.41
Severity:B	Terrain: mountainous	Violation: improper operations	Veh_Type:bus	6.6	77.59	2.61
Severity:B	Crash: Rollover/overturn	Light: daylight	Location:roadside	6.6	77.59	2.57
Grade>4%	Traffic: Free flow		Limit Speed<60km/h	6.6	77.59	2.29
Severity:B	Crash: Rear-End		Road Category: freeway	6.6	77.59	2.26
Day: workday	Align: down-curve	Vehicle condition: tire/brake failure	Lanes_Num≤2	6.6	77.59	1.8
Severity:A	Day: workday	Align: down-curve	Lanes_Num≤2	6.6	77.59	1.8
Severity:B	Veh_Type:bus	Violation: improper operations	Terrain: mountainous	6.6	77.59	1.68
Violation: illegal lanechange/overtake	Lanes_Num≤2		Veh_Num=2	10.12	77.53	1.42
Severity:B	Day: workday	Location:roadside	Veh_Type:bus	9.09	77.5	2.6
Crash: Rollover/overturn	Violation: improper operations		Location:roadside	9.09	77.5	2.57
Veh_Num≥3	Crash: Rear-End	Violation: insufficient Distance	Road Category: freeway	9.09	77.5	2.26
Violation: improper operations	Traffic: Free flow		Location:roadside	8.06	77.46	2.56
Deform: disabled	Violation: improper operations	Lanes_Num≤2	Terrain: mountainous	8.06	77.46	1.68
Veh_Num=2	Location: roadway	Driver condition: fatigue/impaired	Veh_Type:truck	10.56	77.42	1.43
Location:roadside	Limit Speed<60km/h	Overspeed >20%	Veh_Num=1	7.04	77.42	3.41
Location: roadway	Violation: illegal lanechange/overtake	Lanes_Num≤2	Crash: Head-on	7.04	77.42	2.56
Limit Speed<60km/h	Road Category: Lower-lever highway		Terrain: mountainous	7.04	77.42	1.68
Day: workday	Overload		Veh_Type:truck	13.05	77.39	1.43
Limit Speed<60km/h	Lanes_Num≤2	Traffic: Free flow	Terrain: mountainous	9.53	77.38	1.68
Day: workday	Crash: Rear-End	Deform: disabled	Veh_Type:truck	12.02	77.36	1.43
Veh_Num=1	Deform: disabled	Limit Speed<60km/h	Violation: improper operations	6.01	77.36	3.18
Terrain: mountainous	Violation: improper operations	Traffic: Free flow	Align: down-curve	6.01	77.36	2.96
Veh_Num=1	Deform: disabled	Limit Speed<60km/h	Align: down-curve	6.01	77.36	2.96
Crash: Rear-End	Lanes_Num>2	Overload	Limit_Speed>80km/h	6.01	77.36	2.36
Severity:B	Light: daylight	Overspeed >20%	Limit Speed<60km/h	6.01	77.36	2.28
Limit_Speed>80km/h	Lanes_Num>2	Overload	Crash: Rear-End	6.01	77.36	2.28
Day: workday	Location:roadside	Overspeed >20%	Lanes_Num≤2	6.01	77.36	1.79
Day: workday	Location:roadside	Overspeed >20%	Terrain: mountainous	6.01	77.36	1.67
Severity:B	Day: workday	Violation: improper operations	Terrain: mountainous	6.01	77.36	1.67
Terrain: mountainous	Location: roadway	Lanes_Num≤2	Crash: Head-on	8.5	77.33	2.56
Veh_Num=1	Traffic: Free flow		Lanes_Num≤2	8.5	77.33	1.79
Severity:A	Terrain: plain	Violation: improper lane usage	Veh_Type:truck	11	77.32	1.43
Crash: Rear-End	Deform: disabled	Violation: insufficient Distance	Veh_Type:truck	9.97	77.27	1.43
Day: workday	Align: down-curve	Location:roadside	Veh_Num=1	7.48	77.27	3.4
Veh_Type:truck	Violation: speeding	Lanes_Num>2	Limit_Speed>80km/h	7.48	77.27	2.35
Veh_Num=1	Overspeed >20%		Limit Speed<60km/h	7.48	77.27	2.28
Veh_Type:truck	Violation: speeding	Lanes_Num>2	Road Category: freeway	7.48	77.27	2.25
Crash: Head-on	Light: daylight	Limit Speed:[60 80]km/h	Violation: improper lane usage	7.48	77.27	2.16
Grade>4%	Location:roadside		Veh_Num=1	8.94	77.22	3.4
Align: down-curve	Location:roadside	Limit Speed<60km/h	Grade>4%	6.45	77.19	4.09
Location:roadside	Limit Speed<60km/h	Traffic: Free flow	Veh_Num=1	6.45	77.19	3.4
Severity:B	Radius<500m		Location:roadside	6.45	77.19	2.56
Align: down-curve	Crash: Rollover/overturn	Location:roadside	Limit Speed<60km/h	6.45	77.19	2.28
Align: down-curve	Deform: disabled	Traffic: Free flow	Limit Speed<60km/h	6.45	77.19	2.28
Align: down-curve	Location:roadside	Vehicle condition: tire/brake failure	Limit Speed<60km/h	6.45	77.19	2.28
Location:roadside	Light: daylight	Violation: passenger overload	Limit Speed<60km/h	6.45	77.19	2.28
Severity:A	Driver condition: fatigue/impaired	Road Category: freeway	Crash: Rear-End	6.45	77.19	2.28
Align: down-curve	Deform: disabled	Violation: improper operations	Lanes_Num≤2	6.45	77.19	1.79
Day: workday	Violation: passenger overload	Road Category: 2nd-class highway	Lanes_Num≤2	6.45	77.19	1.79
Location:roadside	Deform: disabled	Road Category: 2nd-class highway	Lanes_Num≤2	6.45	77.19	1.79
Road Category: 2nd-class highway	Traffic: stable flow		Lanes_Num≤2	6.45	77.19	1.79
Road Category: 2nd-class highway	Vehicle condition: Loss_Of_Control		Lanes_Num≤2	6.45	77.19	1.79
Violation: improper lane usage	Limit Speed:[60 80]km/h	Road Category: 2nd-class highway	Crash: Head-on	7.92	77.14	2.55
Align: down-curve	Lanes_Num≤2	Vehicle condition: tire/brake failure	Limit Speed<60km/h	7.92	77.14	2.28
Location:roadside	Lanes_Num≤2	Traffic: Free flow	Limit Speed<60km/h	7.92	77.14	2.28
Crash: Head-on	Violation: improper lane usage	Limit Speed:[60 80]km/h	Road Category: 2nd-class highway	7.92	77.14	1.96
Location:roadside	Violation: passenger overload		Terrain: mountainous	9.38	77.11	1.67
Veh_Num=2	Violation: improper lane usage	Road Category: 2nd-class highway	Crash: Head-on	12.32	77.06	2.55
Location:roadside	Violation: improper operations		Terrain: mountainous	12.32	77.06	1.67
Severity:A	Location: roadway	Driver condition: fatigue/impaired	Veh_Num=2	12.32	77.06	1.41
Terrain: mountainous	Violation: improper operations	Limit Speed<60km/h	Veh_Num=1	6.89	77.05	3.39
Veh_Num=1	Location:roadside	Traffic: Free flow	Violation: improper operations	6.89	77.05	3.17
Terrain: mountainous	Violation: improper operations	Limit Speed<60km/h	Align: down-curve	6.89	77.05	2.95
Day: weekend	Veh_Type:bus		Severity:B	6.89	77.05	2.18
Severity:B	Veh_Type:bus	Lanes_Num≤2	Terrain: mountainous	6.89	77.05	1.67
Align: down-curve	Violation: improper operations		Veh_Num=1	8.36	77.03	3.39
Align: down-curve	Location:roadside	Deform: disabled	Limit Speed<60km/h	8.36	77.03	2.27
Light: daylight	Deform: disabled	Violation: passenger overload	Lanes_Num≤2	8.36	77.03	1.79
Veh_Type:bus	Surf:Wet/slippery		Weather: rain	9.82	77.01	2.85
Veh_Num=2	Violation: improper lane usage	Lanes_Num≤2	Crash: Head-on	11.29	77	2.55
Location: roadway	Deform: disabled	Limit Speed:[60 80]km/h	Veh_Type:truck	11.29	77	1.43
Veh_Num=2	Violation: dangerous Driving		Violation: illegal lanechange/overtake	7.33	76.92	2.61
Crash: Rear-End	Driver condition: fatigue/impaired		Veh_Num=2	10.7	76.84	1.41
Severity:B	Terrain: mountainous	Violation: passenger overload	Limit Speed<60km/h	7.77	76.81	2.27
Day: weekend	Crash: Rear-End		Road Category: freeway	7.77	76.81	2.24
Veh_Type:truck	Crash: Head-on	Limit Speed:[60 80]km/h	Road Category: 2nd-class highway	7.77	76.81	1.94
Terrain: mountainous	Light: daylight	Violation: improper operations	Lanes_Num≤2	7.77	76.81	1.78
Deform: disabled	Limit Speed<60km/h	Vehicle condition: tire/brake failure	Terrain: mountainous	7.77	76.81	1.66
Grade<4%	Lanes_Num≤2		Terrain: mountainous	7.77	76.81	1.66
Veh_Num=2	Violation: improper lane usage	Limit Speed<60km/h	Crash: Head-on	6.3	76.79	2.54
Terrain: plain	Driver condition: fatigue/impaired	Road Category: freeway	Crash: Rear-End	6.3	76.79	2.27
Location:roadside	Deform: disabled	Violation: passenger overload	Severity:B	6.3	76.79	2.17
Align: down-curve	Violation: improper lane usage		Lanes_Num≤2	6.3	76.79	1.78
Crash: Head-on	Overspeed >20%	Road Category: 2nd-class highway	Lanes_Num≤2	6.3	76.79	1.78
Severity:A	Surf:Wet/slippery	Road Category: 2nd-class highway	Lanes_Num≤2	6.3	76.79	1.78
Veh_Num=2	Violation: passenger overload	Road Category: 2nd-class highway	Lanes_Num≤2	6.3	76.79	1.78
Grade<4%	Location:roadside		Terrain: mountainous	6.3	76.79	1.66
Light: daylight	Limit Speed<60km/h		Lanes_Num≤2	15.98	76.76	1.78
Severity:A	Surf:Wet/slippery		Weather: rain	14.52	76.74	2.84
Severity:B	Terrain: mountainous	Light: daylight	Location:roadside	9.68	76.74	2.54
Veh_Num≥3	Lanes_Num>2		Road Category: freeway	13.05	76.72	2.24
Severity:B	Terrain: mountainous	Limit Speed<60km/h	Align: down-curve	8.21	76.71	2.94
Terrain: mountainous	Violation: improper lane usage	Lanes_Num≤2	Crash: Head-on	8.21	76.71	2.54
Day: workday	Location: roadway	Light: dark without light	Terrain: plain	10.12	76.67	1.42
Align: down-curve	Radius<500m	Deform: disabled	Grade>4%	6.74	76.67	3.9
Light: daylight	Violation: improper lane usage	Violation: illegal lanechange/overtake	Crash: Head-on	6.74	76.67	2.54
Terrain: mountainous	Location: roadway	Road Category: 2nd-class highway	Crash: Head-on	8.65	76.62	2.54
Veh_Type:truck	Location: roadway	Driver condition: fatigue/impaired	Veh_Num=2	10.56	76.6	1.4
Terrain: mountainous	Overspeed >20%		Limit Speed<60km/h	12.46	76.58	2.26
Terrain: mountainous	Overspeed >20%		Lanes_Num≤2	12.46	76.58	1.78
Veh_Num=1	Terrain: mountainous	Limit Speed<60km/h	Align: down-curve	7.18	76.56	2.93
Veh_Type:light-duty	Road Category: freeway	Lanes_Num>2	Crash: Rear-End	7.18	76.56	2.26
Veh_Type:light-duty	Crash: Rear-End	Location: roadway	Road Category: freeway	7.18	76.56	2.23
Veh_Type:bus	Location:roadside		Severity:B	7.18	76.56	2.17
Veh_Type:truck	Violation: insufficient Distance	Lanes_Num>2	Limit_Speed>80km/h	9.09	76.54	2.33
Deform: disabled	Lanes_Num≤2	Vehicle condition: tire/brake failure	Terrain: mountainous	9.09	76.54	1.66
Terrain: mountainous	Location:roadside	Deform: disabled	Lanes_Num≤2	11	76.53	1.78
Severity:A	Limit Speed:[60 80]km/h	Road Category: 2nd-class highway	Veh_Num=2	11	76.53	1.4
Terrain: mountainous	Traffic: Free flow		Lanes_Num≤2	13.34	76.47	1.77
Day: workday	Crash: Rear-End	Road Category: freeway	Veh_Type:truck	11.44	76.47	1.42
Grade>4%	Limit Speed<60km/h		Location:roadside	9.53	76.47	2.53
Veh_Num=1	Location:roadside	Lanes_Num≤2	Limit Speed<60km/h	9.53	76.47	2.26
Day: workday	Veh_Num=1	Light: daylight	Terrain: mountainous	7.62	76.47	1.66
Severity:B	Violation: passenger overload	Lanes_Num≤2	Terrain: mountainous	7.62	76.47	1.66
Crash: Head-on	Location: roadway	Deform: disabled	Veh_Type:truck	11.88	76.42	1.42
Terrain: mountainous	Violation: improper operations	Lanes_Num≤2	Limit Speed<60km/h	8.06	76.39	2.26
Veh_Num=1	Terrain: mountainous	Deform: disabled	Lanes_Num≤2	8.06	76.39	1.77
Light: daylight	Surf:Wet/slippery		Weather: rain	14.22	76.38	2.83
Terrain: plain	Time: 18:00~23:00	Lanes_Num>2	Light: dark without light	6.16	76.36	2.57
Veh_Type:truck	Grade<4%	Lanes_Num>2	Road Category: freeway	6.16	76.36	2.23
Veh_Type:bus	Align: down-curve		Severity:B	6.16	76.36	2.16
Crash: Head-on	Location: roadway	Traffic: Free flow	Violation: improper lane usage	6.16	76.36	2.13
Veh_Num=2	Deform: disabled	Traffic: stable flow	Violation: improper lane usage	6.16	76.36	2.13
Deform: disabled	Overspeed >20%	Vehicle condition: tire/brake failure	Lanes_Num≤2	6.16	76.36	1.77
Deform: disabled	Violation: passenger overload	Overspeed >20%	Lanes_Num≤2	6.16	76.36	1.77
Veh_Type:truck	Road Category: 2nd-class highway	Vehicle condition: tire/brake failure	Lanes_Num≤2	6.16	76.36	1.77
Crash: Rear-End	Violation: insufficient Distance	Road Category: freeway	Veh_Type:truck	10.41	76.34	1.41
Location: roadway	Violation: insufficient Distance	Road Category: freeway	Veh_Type:truck	10.41	76.34	1.41
Severity:A	Driver condition: unfamiliar		Veh_Type:truck	10.41	76.34	1.41
Align: down-curve	Violation: passenger overload		Limit Speed<60km/h	8.5	76.32	2.25
Veh_Num=1	Terrain: mountainous	Lanes_Num≤2	Limit Speed<60km/h	8.5	76.32	2.25
Terrain: mountainous	Crash: Rear-End		Road Category: freeway	8.5	76.32	2.22
Crash: Rollover/overturn	Limit Speed<60km/h		Terrain: mountainous	8.5	76.32	1.65
Crash: Rear-End	Location: roadway	Violation: speeding	Limit_Speed>80km/h	6.6	76.27	2.32
Violation: passenger overload	Lanes_Num≤2	Traffic: Free flow	Limit Speed<60km/h	6.6	76.27	2.25
Location: roadway	Deform: disabled	Road Category: 2nd-class highway	Veh_Type:truck	13.64	76.23	1.41
Veh_Num=2	Traffic: Free flow		Veh_Type:truck	13.64	76.23	1.41
Location:roadside	Deform: disabled	Traffic: Free flow	Veh_Num=1	7.04	76.19	3.35
Violation: improper operations	Vehicle condition: tire/brake failure		Location:roadside	7.04	76.19	2.52
Severity:B	Light: daylight	Violation: passenger overload	Lanes_Num≤2	7.04	76.19	1.77
Light: daylight	Limit Speed<60km/h	Lanes_Num≤2	Terrain: mountainous	12.17	76.15	1.65
Deform: disabled	Overspeed >20%	Traffic: Free flow	Limit Speed<60km/h	7.48	76.12	2.25
Crash: Head-on	Surf:Wet/slippery		Violation: improper lane usage	7.48	76.12	2.13
Severity:B	Day: workday	Limit Speed<60km/h	Lanes_Num≤2	7.48	76.12	1.77
Terrain: mountainous	Crash: Falling/Immersion		Lanes_Num≤2	7.48	76.12	1.77
Deform: disabled	Violation: improper lane usage		Veh_Type:truck	20.53	76.09	1.41
Severity:A	Crash: Head-on		Violation: improper lane usage	15.4	76.09	2.13
Location:roadside	Vehicle condition: tire/brake failure		Terrain: mountainous	10.26	76.09	1.65
Time: 0:00~6:00	Location: roadway		Terrain: plain	10.26	76.09	1.41
Veh_Num≥3	Location: roadway		Lanes_Num>2	13.05	76.07	1.34
Align: down-curve	Location:roadside	Lanes_Num≤2	Grade>4%	7.92	76.06	3.82
Grade>4%	Location:roadside	Deform: disabled	Radius<500m	7.92	76.06	3.7
Align: down-curve	Surf:Wet/slippery		Weather: rain	7.92	76.06	2.82
Day: weekend	Surf:Wet/slippery		Weather: rain	7.92	76.06	2.82
Terrain: mountainous	Crash: Head-on	Light: daylight	Lanes_Num≤2	7.92	76.06	1.76
Violation: insufficient Distance	Lanes_Num>2		Road Category: freeway	13.49	76.03	2.22
Crash: Head-on	Location: roadway	Limit Speed:[60 80]km/h	Violation: improper lane usage	8.36	76	2.12
Time: 13:00~17:00	Crash: Head-on		Violation: improper lane usage	8.36	76	2.12
Location: roadway	Violation: improper lane usage	Limit Speed<60km/h	Road Category: 2nd-class highway	8.36	76	1.92
Veh_Num=2	Road Category: freeway		Crash: Rear-End	11.58	75.96	2.24
Violation: improper lane usage	Limit Speed<60km/h		Road Category: 2nd-class highway	8.8	75.95	1.92
Terrain: mountainous	Location:roadside	Road Category: Lower-lever highway	Veh_Num=1	6.01	75.93	3.34
Severity:B	Terrain: mountainous	Crash: Rollover/overturn	Align: down-curve	6.01	75.93	2.91
Severity:B	Location:roadside	Surf:Wet/slippery	Veh_Type:bus	6.01	75.93	2.55
Align: down-curve	Limit Speed<60km/h	Traffic: Free flow	Location:roadside	6.01	75.93	2.51
Severity:B	Lanes_Num≤2	Vehicle condition: tire/brake failure	Limit Speed<60km/h	6.01	75.93	2.24
Veh_Type:bus	Violation: improper operations		Severity:B	6.01	75.93	2.15
Crash: Head-on	Limit Speed:[60 80]km/h	Lanes_Num≤2	Violation: improper lane usage	6.01	75.93	2.12
Day: workday	Violation: improper lane usage	Limit Speed<60km/h	Road Category: 2nd-class highway	6.01	75.93	1.92
Day: workday	Road Category: 2nd-class highway	Vehicle condition: tire/brake failure	Lanes_Num≤2	6.01	75.93	1.76
Veh_Num=1	Crash: Falling/Immersion		Lanes_Num≤2	6.01	75.93	1.76
Location: roadway	Lanes_Num>2	Vehicle condition: tire/brake failure	Crash: Rear-End	9.24	75.9	2.24
Location: roadway	Lanes_Num>2	Vehicle condition: tire/brake failure	Road Category: freeway	9.24	75.9	2.21
Day: workday	Crash: Head-on	Light: daylight	Violation: improper lane usage	9.24	75.9	2.12
Day: workday	Align: down-curve	Deform: disabled	Lanes_Num≤2	9.24	75.9	1.76
Veh_Num=1	Terrain: mountainous	Limit Speed<60km/h	Grade>4%	6.45	75.86	3.77
Terrain: mountainous	Crash: Rollover/overturn	Vehicle condition: tire/brake failure	Align: down-curve	6.45	75.86	2.91
Terrain: plain	Time: 18:00~23:00	Location: roadway	Light: dark without light	6.45	75.86	2.55
Align: down-curve	Limit Speed<60km/h	Vehicle condition: tire/brake failure	Location:roadside	6.45	75.86	2.51
Align: down-curve	Violation: passenger overload	Limit Speed<60km/h	Location:roadside	6.45	75.86	2.51
Severity:B	Day: workday	Align: down-curve	Location:roadside	6.45	75.86	2.51
Severity:B	Location:roadside	Violation: passenger overload	Limit Speed<60km/h	6.45	75.86	2.24
Veh_Num=1	Lanes_Num≤2	Traffic: Free flow	Limit Speed<60km/h	6.45	75.86	2.24
Driver condition: unfamiliar	Road Category: freeway		Crash: Rear-End	6.45	75.86	2.24
Crash: Head-on	Deform: disabled	Limit Speed<60km/h	Road Category: 2nd-class highway	6.45	75.86	1.92
Day: workday	Location:roadside	Road Category: 2nd-class highway	Lanes_Num≤2	6.45	75.86	1.76
Time: 13:00~17:00	Violation: improper operations		Lanes_Num≤2	6.45	75.86	1.76
Veh_Num=1	Light: daylight	Violation: improper operations	Lanes_Num≤2	6.45	75.86	1.76
Violation: improper lane usage	Overspeed >20%	Road Category: 2nd-class highway	Lanes_Num≤2	6.45	75.86	1.76
Crash: Skidding	Location:roadside		Terrain: mountainous	6.45	75.86	1.64
Day: workday	Veh_Type:bus	Veh_Num=1	Terrain: mountainous	6.45	75.86	1.64
Location: roadway	Limit_Speed>80km/h		Crash: Rear-End	16.57	75.84	2.24
Severity:A	Day: workday	Violation: improper lane usage	Veh_Type:truck	13.34	75.83	1.41
Day: workday	Location:roadside	Light: daylight	Terrain: mountainous	10.12	75.82	1.64
Location:roadside	Light: daylight	Deform: disabled	Terrain: mountainous	10.12	75.82	1.64
Terrain: mountainous	Location:roadside	Traffic: Free flow	Align: down-curve	6.89	75.81	2.9
Align: down-curve	Deform: disabled	Road Category: 2nd-class highway	Limit Speed<60km/h	6.89	75.81	2.24
Time: 7:00~12:00	Light: daylight	Road Category: 2nd-class highway	Lanes_Num≤2	6.89	75.81	1.76
Violation: improper operations	Lanes_Num≤2		Location:roadside	11	75.76	2.51
Crash: Head-on	Deform: disabled	Road Category: 2nd-class highway	Veh_Type:truck	11	75.76	1.4
Day: workday	Align: down-curve	Location:roadside	Limit Speed<60km/h	7.33	75.76	2.24
Veh_Num=1	Vehicle condition: tire/brake failure		Terrain: mountainous	7.33	75.76	1.64
Violation: improper lane usage	Road Category: 2nd-class highway		Veh_Type:truck	15.1	75.74	1.4
Surf:Wet/slippery	Lanes_Num≤2		Weather: rain	11.44	75.73	2.81
Severity:A	Violation: improper lane usage	Road Category: 2nd-class highway	Crash: Head-on	11.44	75.73	2.51
Location:roadside	Lanes_Num≤2	Traffic: Free flow	Veh_Num=1	7.77	75.71	3.33
Veh_Type:light-duty	Road Category: freeway		Crash: Rear-End	7.77	75.71	2.24
Day: workday	Terrain: mountainous	Time: 13:00~17:00	Lanes_Num≤2	7.77	75.71	1.76
Day: workday	Time: 13:00~17:00	Lanes_Num≤2	Terrain: mountainous	7.77	75.71	1.64
Crash: Head-on	Location: roadway		Road Category: 2nd-class highway	15.98	75.69	1.91
Day: workday	Terrain: plain	Crash: Rear-End	Veh_Type:truck	12.32	75.68	1.4
Veh_Type:truck	Driver condition: fatigue/impaired		Veh_Num=2	12.32	75.68	1.39
Terrain: mountainous	Crash: Head-on	Location: roadway	Violation: improper lane usage	8.21	75.68	2.12
Terrain: mountainous	Crash: Head-on	Lanes_Num≤2	Violation: improper lane usage	8.21	75.68	2.12
Severity:A	Crash: Head-on	Limit Speed:[60 80]km/h	Road Category: 2nd-class highway	8.21	75.68	1.91
Terrain: mountainous	Crash: Rollover/overturn	Location:roadside	Lanes_Num≤2	8.21	75.68	1.76
Veh_Type:bus	Crash: Rollover/overturn		Location:roadside	8.65	75.64	2.5
Terrain: mountainous	Deform: disabled	Violation: passenger overload	Lanes_Num≤2	8.65	75.64	1.75
Road Category: Lower-lever highway			Terrain: mountainous	8.65	75.64	1.64
Severity:B	Terrain: mountainous	Align: down-curve	Location:roadside	9.09	75.61	2.5
Location:roadside	Overspeed >20%		Limit Speed<60km/h	9.09	75.61	2.23
Severity:B	Deform: disabled	Lanes_Num≤2	Limit Speed<60km/h	9.09	75.61	2.23
Severity:A	Limit Speed<60km/h	Overspeed >20%	Lanes_Num≤2	9.09	75.61	1.75
Location:roadside	Traffic: Free flow		Terrain: mountainous	9.09	75.61	1.64
Severity:A	Violation: improper lane usage	Lanes_Num≤2	Crash: Head-on	10.41	75.53	2.5
Terrain: mountainous	Location:roadside	Light: daylight	Lanes_Num≤2	10.85	75.51	1.75
Location: roadway	Light: dark without light	Lanes_Num>2	Terrain: plain	10.85	75.51	1.4
Terrain: mountainous	Radius<500m		Limit Speed<60km/h	11.73	75.47	2.23
Veh_Type:truck	Surf:Wet/slippery		Weather: rain	12.17	75.45	2.8
Violation: improper operations	Lanes_Num≤2	Traffic: Free flow	Veh_Num=1	6.3	75.44	3.32
Severity:A	Grade<4%	Lanes_Num>2	Limit_Speed>80km/h	6.3	75.44	2.3
Violation: improper operations	Overspeed >20%		Limit Speed<60km/h	6.3	75.44	2.23
Crash: Falling/Immersion	Location:roadside	Deform: disabled	Lanes_Num≤2	6.3	75.44	1.75
Violation: improper lane usage			Veh_Num=2	26.98	75.41	1.38
Location:roadside	Overspeed >20%	Lanes_Num≤2	Veh_Num=1	6.74	75.41	3.32
Severity:B	Veh_Type:bus	Lanes_Num≤2	Location:roadside	6.74	75.41	2.5
Deform: disabled	Violation: passenger overload	Road Category: 2nd-class highway	Lanes_Num≤2	6.74	75.41	1.75
Severity:B	Crash: Rollover/overturn	Deform: disabled	Location:roadside	7.18	75.38	2.5
Align: down-curve	Grade>4%	Deform: disabled	Radius<500m	7.62	75.36	3.67
Terrain: mountainous	Crash: Rollover/overturn	Deform: disabled	Align: down-curve	7.62	75.36	2.89
Veh_Num=2	Violation: improper lane usage	Violation: illegal lanechange/overtake	Crash: Head-on	7.62	75.36	2.5
Crash: Rear-End	Deform: disabled	Vehicle condition: tire/brake failure	Road Category: freeway	7.62	75.36	2.2
Location:roadside	Deform: disabled	Vehicle condition: tire/brake failure	Severity:B	7.62	75.36	2.13
Severity:B	Terrain: mountainous	Violation: passenger overload	Lanes_Num≤2	7.62	75.36	1.75
Crash: Rollover/overturn	Location:roadside	Lanes_Num≤2	Limit Speed<60km/h	8.06	75.34	2.22
Veh_Type:truck	Veh_Num≥3	Lanes_Num>2	Crash: Rear-End	8.06	75.34	2.22
Weather: rain	Road Category: 2nd-class highway		Lanes_Num≤2	8.06	75.34	1.75
Limit_Speed>80km/h	Overspeed <20%		Violation: speeding	8.5	75.32	3.77
Terrain: mountainous	Grade>4%	Deform: disabled	Limit Speed<60km/h	8.94	75.31	2.22
Veh_Num=1	Location:roadside	Deform: disabled	Violation: improper operations	9.38	75.29	3.09
Terrain: mountainous	Radius:[500 1000]m		Align: down-curve	9.38	75.29	2.88
Location:roadside	Surf:Wet/slippery		Weather: rain	9.82	75.28	2.79
Day: workday	Limit Speed<60km/h	Overspeed >20%	Lanes_Num≤2	10.26	75.27	1.75
Location: roadway	Deform: disabled	Lanes_Num≤2	Crash: Head-on	10.7	75.26	2.49
Veh_Type:truck	Crash: Head-on	Violation: improper lane usage	Road Category: 2nd-class highway	10.7	75.26	1.9
Veh_Num=1	Terrain: mountainous	Location:roadside	Lanes_Num≤2	10.7	75.26	1.75
Time: 7:00~12:00	Lanes_Num>2		Terrain: plain	12.02	75.23	1.4
Severity:A	Crash: Rear-End	Deform: disabled	Veh_Type:truck	12.02	75.23	1.39
Severity:A	Location: roadway	Driver condition: fatigue/impaired	Veh_Type:truck	12.02	75.23	1.39
Grade>4%			Align: down-curve	13.78	75.2	2.88
Crash: Head-on	Road Category: 2nd-class highway		Violation: improper lane usage	14.66	75.19	2.1
Crash: Head-on	Deform: disabled		Violation: improper lane usage	16.42	75.17	2.1
Crash: Rear-End	Location: roadway		Veh_Type:truck	20.38	75.14	1.39
Severity:A	Deform: disabled	Road Category: 2nd-class highway	Veh_Num=2	12.76	75	1.38
Radius<500m			Limit Speed<60km/h	12.32	75	2.21
Severity:A	Veh_Num=2	Crash: Rear-End	Veh_Type:truck	12.32	75	1.39
Veh_Num=2	Limit Speed<60km/h		Lanes_Num≤2	11.88	75	1.74
Terrain: mountainous	Deform: disabled	Limit Speed<60km/h	Align: down-curve	11	75	2.87
Violation: improper lane usage	Road Category: 2nd-class highway	Lanes_Num≤2	Crash: Head-on	10.56	75	2.48
Day: workday	Violation: speeding	Lanes_Num>2	Road Category: freeway	10.56	75	2.19
Veh_Num=1	Deform: disabled		Terrain: mountainous	10.56	75	1.62
Surf:Wet/slippery	Road Category: 2nd-class highway		Weather: rain	10.12	75	2.78
Terrain: mountainous	Location:roadside	Limit Speed<60km/h	Align: down-curve	9.68	75	2.87
Terrain: mountainous	Grade>4%	Lanes_Num≤2	Location:roadside	9.68	75	2.48
Day: workday	Lanes_Num>2	Vehicle condition: tire/brake failure	Road Category: freeway	9.68	75	2.19
Severity:B	Location:roadside	Light: daylight	Veh_Type:bus	9.24	75	2.52
Terrain: mountainous	Location:roadside	Violation: improper operations	Lanes_Num≤2	9.24	75	1.74
Location: roadway	Violation: improper lane usage	Limit Speed:[60 80]km/h	Road Category: 2nd-class highway	8.8	75	1.89
Light: daylight	Violation: passenger overload	Lanes_Num≤2	Terrain: mountainous	8.8	75	1.62
Overspeed >20%	Surf:Wet/slippery		Weather: rain	8.36	75	2.78
Align: down-curve	Crash: Rollover/overturn		Location:roadside	8.36	75	2.48
Severity:B	Location:roadside	Lanes_Num≤2	Veh_Num=1	7.92	75	3.3
Veh_Num=1	Align: down-curve	Location:roadside	Violation: improper operations	7.92	75	3.08
Driver condition: unfamiliar	Lanes_Num>2		Road Category: freeway	7.92	75	2.19
Veh_Type:bus	Veh_Num=1		Severity:B	7.92	75	2.12
Deform: disabled	Violation: improper lane usage	Limit Speed<60km/h	Road Category: 2nd-class highway	7.92	75	1.89
Grade>4%	Light: daylight	Lanes_Num≤2	Location:roadside	7.48	75	2.48
Crash: Head-on	Deform: disabled	Limit Speed:[60 80]km/h	Road Category: 2nd-class highway	7.48	75	1.89
Grade>4%	Location:roadside	Violation: improper operations	Veh_Num=1	7.04	75	3.76
Severity:B	Location:roadside	Limit Speed<60km/h	Veh_Num=1	7.04	75	3.3
Veh_Num=1	Grade>4%		Violation: improper operations	7.04	75	3.08
Terrain: mountainous	Location:roadside	Violation: passenger overload	Align: down-curve	7.04	75	2.87
Veh_Num=1	Deform: disabled	Lanes_Num≤2	Limit Speed<60km/h	7.04	75	2.21
Veh_Type:truck	Location:roadside		Lanes_Num≤2	7.04	75	1.74
Veh_Type:truck	Veh_Num=2	Grade<4%	Terrain: mountainous	7.04	75	1.62
Severity:B	Grade>4%	Deform: disabled	Radius<500m	6.6	75	3.64
Severity:B	Deform: disabled	Violation: improper operations	Veh_Type:bus	6.6	75	2.52
Radius<500m	Grade>4%	Deform: disabled	Location:roadside	6.6	75	2.48
Severity:B	Deform: disabled	Overspeed >20%	Limit Speed<60km/h	6.6	75	2.21
Veh_Num=1	Align: down-curve	Deform: disabled	Violation: improper operations	6.16	75	3.08
Veh_Num=1	Terrain: mountainous	Traffic: Free flow	Violation: improper operations	6.16	75	3.08
Veh_Num=1	Terrain: mountainous	Traffic: Free flow	Align: down-curve	6.16	75	2.87
Veh_Num=1	Terrain: mountainous	Crash: Rollover/overturn	Align: down-curve	6.16	75	2.87
Align: downhill	Location: roadway		Grade<4%	6.16	75	2.84
Align: down-curve	Crash: Rollover/overturn	Deform: disabled	Limit Speed<60km/h	6.16	75	2.21
Align: downhill	Lanes_Num>2		Road Category: freeway	6.16	75	2.19
Veh_Type:bus	Violation: passenger overload		Severity:B	6.16	75	2.12
Location: roadway	Surf:Wet/slippery	Road Category: 2nd-class highway	Violation: improper lane usage	6.16	75	2.1
Location: roadway	Violation: passenger overload	Road Category: 2nd-class highway	Lanes_Num≤2	6.16	75	1.74
